# Supplementary material for: A rare case of brominated small molecule acceptors for high-efficiency organic solar cells
Source: Nat Commun. 2023 Aug 5;14:4707. doi: 10.1038/s41467-023-40423-6 (PMC10404295; doi:10.1038/s41467-023-40423-6)
Supplement: Supplementary file 9 — Source Data [file 41467_2023_40423_MOESM9_ESM.xlsx]

## Sheet: Table
220nm
Cell-1	0.870981	27.3583	0.725559	17.289
Cell-2	0.869168	27.3075	0.722707	17.1533
Cell-3	0.868731	27.4425	0.720985	17.1884
Cell-4	0.869436	27.2386	0.730572	17.3016
Cell-5	0.86935	27.1424	0.731095	17.2511
Cell-6	0.874487	27.094	0.726532	17.214
Cell-7	0.87226	27.3552	0.724911	17.297
Cell-8	0.870734	27.2876	0.724035	17.2033
Cell-9	0.870499	27.4387	0.730008	17.4365
Cell-10	0.869451	26.6323	0.730757	16.921
310nm
Cell-1	0.87185	27.6259	0.700209	16.865
Cell-2	0.869204	27.3477	0.700223	16.6448
Cell-3	0.867155	27.4411	0.702189	16.7091
Cell-4	0.873174	27.7638	0.70095	16.9929
Cell-5	0.869024	27.3347	0.702558	16.6889
Cell-6	0.866965	27.2938	0.705318	16.6898
Cell-7	0.871799	27.6475	0.697556	16.8132
Cell-8	0.869815	27.44	0.706863	16.8712
Cell-9	0.866236	27.4997	0.699414	16.6609
Cell-10	0.862927	27.3728	0.696856	16.4602
405nm
Cell-1	0.862907	27.3592	0.678321	16.0141
Cell-2	0.867643	27.3515	0.664171	15.7617
Cell-3	0.86916	27.9292	0.669317	16.2476
Cell-4	0.864732	27.6142	0.666064	15.9049
Cell-5	0.866432	27.5133	0.664751	15.8466
Cell-6	0.863475	27.417	0.663313	15.7032
Cell-7	0.861923	27.5394	0.662194	15.7184
Cell-8	0.861545	27.6234	0.667324	15.8815
Cell-9	0.867218	27.5454	0.673102	16.079
Cell-10	0.862307	27.568	0.672162	15.9787
505nm
Cell-1	0.86655	28.1367	0.643742	15.6956
Cell-2	0.863896	27.8196	0.639593	15.3715
Cell-3	0.861053	26.7175	0.64101	14.7466
Cell-4	0.861001	27.9219	0.638612	15.3527
Cell-5	0.865797	27.8585	0.643006	15.5092
Cell-6	0.862319	26.7553	0.640318	14.7732
Cell-7	0.859271	27.8182	0.637099	15.2288
Cell-8	0.866161	27.8352	0.637753	15.3761
Cell-9	0.861151	27.737	0.637432	15.2255
Cell-10	0.859444	27.7541	0.637691	15.2109

## Sheet: Fig. 1
Fig. 1c	Wavelength (nm)	CH20	CH21	CH22		Fig. 1d	Wavelength (nm)	CH20-Purefilm	CH21-Purefilm	CH22-Purefilm	PM6		Fig. 1e	CH20-HOMO		CH20-LUMO		CH21-HOMO		CH21-LUMO		CH22-HOMO		CH22-LUMO		Ferrocene
	1000	450.287	413.108	374.808			1000	0	0	0.00087501	0.00142			0	-0.00146489	0	-0.000152593	0	-0.000579852	0	-0.00390637	0	-0.000427259	0	0.000122074	0	-0.00393689
	999	499.398	821.601	29.3651			999	0.00192	0.00177	0.000216225	0.0035			1	-0.00152593	-1	-0.00021363	1	-0.000518815	-1	-0.00384533	1	-0.000427259	-1	0.000183111	1	-0.00387585
	998	277.954	809.504	122.264			998	0.00125	0.00109	0.000841142	0.000367666			2	-0.00152593	-2	-0.000183111	2	-0.000579852	-2	-0.00390637	2	-0.000366222	-2	0.000152593	2	-0.00390637
	997	-493.201	-366.994	-257.648			997	0.00296	0.00533	0.00431	0.00414			3	-0.00149541	-3	-0.000183111	3	-0.000549333	-3	-0.00390637	3	-0.000366222	-3	0.000183111	3	-0.00387585
	996	871.003	820.368	629.075			996	0.00473	0.00418	0	0			4	-0.00146489	-4	-0.00021363	4	-0.000518815	-4	-0.00390637	4	-0.000305185	-4	0.000152593	4	-0.00381481
	995	1036.15	1166.11	656.709			995	0.00649	0.00628	0.00341	0.000200274			5	-0.00149541	-5	-0.000244148	5	-0.000549333	-5	-0.00390637	5	-0.000366222	-5	0.000152593	5	-0.0037843
	994	-122.63	-203.028	-104.154			994	0.00795	0.00619	0.00507	0.00158			6	-0.00152593	-6	-0.00021363	6	-0.000549333	-6	-0.00387585	6	-0.000366222	-6	6.1037e-05	6	-0.00366222
	993	230.318	502.091	-204.927			993	0.0073	0.00489	0.00382	0.00163			7	-0.00152593	-7	-0.00021363	7	-0.000518815	-7	-0.00390637	7	-0.000366222	-7	0.000152593	7	-0.00357067
	992	415.228	847.098	191.375			992	0.00759	0.00471	0.00395	0.000809597			8	-0.00146489	-8	-0.00021363	8	-0.000518815	-8	-0.00390637	8	-0.000335704	-8	0.000122074	8	-0.00357067
	991	398.83	810.511	39.2178			991	0.00675	0.00459	0.00633	0.00433			9	-0.00146489	-9	-0.00021363	9	-0.000518815	-9	-0.00396741	9	-0.000305185	-9	0.000122074	9	-0.00344859
	990	354.865	348.707	-70.8527			990	0.00896	0.00797	0.00404	0.00333			10	-0.00146489	-10	-0.00021363	10	-0.000518815	-10	-0.00396741	10	-0.000305185	-10	0.000122074	10	-0.00344859
	989	636.371	773.543	97.7182			989	0.00769	0.0066	0.00594	0.00288			11	-0.00146489	-11	-0.00021363	11	-0.000488296	-11	-0.00393689	11	-0.000305185	-11	0.000122074	11	-0.00332652
	988	40.2842	635.894	-252.354			988	0.0138	0.00914	0.00732	0.000228272			12	-0.00143437	-12	-0.00021363	12	-0.000457778	-12	-0.00405896	12	-0.000335704	-12	6.1037e-05	12	-0.003296
	987	900.633	513.53	212.265			987	0.00996	0.00735	0.007	0.00422			13	-0.00140385	-13	-0.00021363	13	-0.000457778	-13	-0.00399792	13	-0.000305185	-13	6.1037e-05	13	-0.00326548
	986	-204.234	-121.527	-169.059			986	0.00909	0.01081	0.01032	0.00041597			14	-0.00143437	-14	-0.000183111	14	-0.000427259	-14	-0.00399792	14	-0.000274667	-14	6.1037e-05	14	-0.00320444
	985	151.642	53.404	188.769			985	0.01529	0.01128	0.00969	0.00239			15	-0.00143437	-15	-0.00021363	15	-0.000457778	-15	-0.00405896	15	-0.000305185	-15	6.1037e-05	15	-0.00320444
	984	295.505	513.556	131.017			984	0.01289	0.01178	0.01012	0.00228			16	-0.00134281	-16	-0.00021363	16	-0.000457778	-16	-0.00405896	16	-0.000274667	-16	3.05185e-05	16	-0.00320444
	983	126.975	-312.365	-213.905			983	0.01406	0.01332	0.0106	0.0038			17	-0.00140385	-17	-0.00021363	17	-0.000427259	-17	-0.00408948	17	-0.000305185	-17	0	17	-0.00314341
	982	-67.9606	3.40836	-142.267			982	0.01547	0.01298	0.01437	0.00325			18	-0.00140385	-18	-0.000244148	18	-0.000427259	-18	-0.00412	18	-0.000305185	-18	0	18	-0.00311289
	981	337.004	28.0286	222.563			981	0.01997	0.01666	0.00994	0.00167			19	-0.00140385	-19	-0.00021363	19	-0.000396741	-19	-0.00412	19	-0.00021363	-19	-3.05185e-05	19	-0.00308237
	980	187.968	291.251	91.4613			980	0.01911	0.01931	0.01376	0.00514			20	-0.00134281	-20	-0.00021363	20	-0.000396741	-20	-0.00408948	20	-0.000274667	-20	0	20	-0.00311289
	979	439.961	568.769	38.564			979	0.0198	0.01531	0.01057	0.0027			21	-0.00134281	-21	-0.000274667	21	-0.000427259	-21	-0.00408948	21	-0.000183111	-21	-3.05185e-05	21	-0.00305185
	978	-10.3713	267.563	54.8533			978	0.02068	0.01637	0.01547	0.00204			22	-0.00140385	-22	-0.000244148	22	-0.000335704	-22	-0.00408948	22	-0.00021363	-22	-3.05185e-05	22	-0.00305185
	977	443.198	-115.785	-186.219			977	0.02122	0.02064	0.01436	0.00122			23	-0.00134281	-23	-0.00021363	23	-0.000366222	-23	-0.00408948	23	-0.00021363	-23	-3.05185e-05	23	-0.00305185
	976	32.2748	145.431	-22.1432			976	0.02235	0.02019	0.0149	0.00332			24	-0.00140385	-24	-0.000244148	24	-0.000366222	-24	-0.00408948	24	-0.000183111	-24	-3.05185e-05	24	-0.00299081
	975	83.6186	-248.43	-228.436			975	0.02424	0.01995	0.01744	0.00525			25	-0.00134281	-25	-0.000244148	25	-0.000427259	-25	-0.00405896	25	-0.000244148	-25	-6.1037e-05	25	-0.00299081
	974	167.553	332.905	110.479			974	0.02394	0.02139	0.0181	0.00382			26	-0.00134281	-26	-0.00021363	26	-0.000335704	-26	-0.00412	26	-0.000183111	-26	-3.05185e-05	26	-0.00292978
	973	274.47	181.022	44.2287			973	0.02524	0.0209	0.01749	0.00433			27	-0.00134281	-27	-0.00021363	27	-0.000335704	-27	-0.00408948	27	-0.00021363	-27	-6.1037e-05	27	-0.00292978
	972	152.601	228.823	40.1436			972	0.02722	0.02288	0.01916	0.00444			28	-0.00134281	-28	-0.000274667	28	-0.000305185	-28	-0.00405896	28	-0.00021363	-28	-6.1037e-05	28	-0.00292978
	971	150.061	191.795	102.006			971	0.03067	0.02641	0.01945	0.00482			29	-0.00134281	-29	-0.00021363	29	-0.000335704	-29	-0.00418104	29	-0.000183111	-29	-3.05185e-05	29	-0.0029603
	970	-10.4748	-163.369	62.0793			970	0.02763	0.02405	0.01892	0.00438			30	-0.00128178	-30	-0.000274667	30	-0.000305185	-30	-0.00412	30	-0.000244148	-30	-9.15555e-05	30	-0.00289926
	969	591.45	454.026	278.281			969	0.0314	0.02604	0.02053	0.00519			31	-0.00128178	-31	-0.000244148	31	-0.000335704	-31	-0.00415052	31	-0.000183111	-31	-0.000122074	31	-0.00289926
	968	449.205	-92.4007	-21.8714			968	0.03054	0.0267	0.02186	0.00684			32	-0.00128178	-32	-0.000244148	32	-0.000305185	-32	-0.00418104	32	-0.000183111	-32	-0.000122074	32	-0.00283822
	967	304.921	13.3923	229.709			967	0.03143	0.02857	0.02265	0.00284			33	-0.00128178	-33	-0.000244148	33	-0.000305185	-33	-0.00418104	33	-0.000183111	-33	-0.000122074	33	-0.00283822
	966	275.144	338.319	109.171			966	0.03309	0.02952	0.02425	0.00444			34	-0.0013123	-34	-0.000244148	34	-0.000305185	-34	-0.00412	34	-0.000183111	-34	-0.000152593	34	-0.00283822
	965	592.048	644.032	352.303			965	0.03467	0.03076	0.02383	0.00415			35	-0.0013123	-35	-0.000244148	35	-0.000274667	-35	-0.00415052	35	-0.000122074	-35	-9.15555e-05	35	-0.00277718
	964	-268.792	343.197	-116.722			964	0.03619	0.0306	0.02404	0.00613			36	-0.00128178	-36	-0.000274667	36	-0.000305185	-36	-0.00418104	36	-0.000183111	-36	-0.000183111	36	-0.00277718
	963	-218.054	622.141	-74.5648			963	0.03625	0.03147	0.02332	0.00699			37	-0.00125126	-37	-0.000274667	37	-0.000305185	-37	-0.00418104	37	-0.000122074	-37	-0.000183111	37	-0.00271615
	962	256.593	172.529	42.9986			962	0.039	0.034	0.02692	0.0053			38	-0.00122074	-38	-0.000244148	38	-0.000244148	-38	-0.00418104	38	-0.000122074	-38	-0.000122074	38	-0.00271615
	961	407.215	432.285	329.692			961	0.04066	0.03632	0.02837	0.00566			39	-0.00125126	-39	-0.000274667	39	-0.000274667	-39	-0.00421155	39	-0.000122074	-39	-0.000183111	39	-0.00271615
	960	107.898	254.916	-82.3767			960	0.04007	0.03641	0.02619	0.00648			40	-0.00122074	-40	-0.000274667	40	-0.000244148	-40	-0.00424207	40	-0.000122074	-40	-0.000183111	40	-0.00268563
	959	4.39205	270.692	297.247			959	0.0431	0.03681	0.02838	0.00648			41	-0.00122074	-41	-0.000274667	41	-0.000244148	-41	-0.00424207	41	-9.15555e-05	-41	-0.000152593	41	-0.00271615
	958	179.19	401.002	408.491			958	0.04385	0.03816	0.0308	0.00488			42	-0.00125126	-42	-0.000274667	42	-0.000305185	-42	-0.00424207	42	-3.05185e-05	-42	-0.000183111	42	-0.00265511
	957	132.882	-144.768	-45.2004			957	0.04558	0.03913	0.03099	0.00526			43	-0.00122074	-43	-0.000274667	43	-0.000244148	-43	-0.00421155	43	-0.000152593	-43	-0.00021363	43	-0.00265511
	956	455.143	315.626	236.778			956	0.048	0.04275	0.03356	0.00605			44	-0.00122074	-44	-0.000244148	44	-0.00021363	-44	-0.00421155	44	-9.15555e-05	-44	-0.000183111	44	-0.00265511
	955	115.04	18.1558	-139.462			955	0.05024	0.04441	0.03292	0.00694			45	-0.00122074	-45	-0.000244148	45	-0.000183111	-45	-0.00424207	45	-0.000122074	-45	-0.00021363	45	-0.00265511
	954	195.424	582.318	400.917			954	0.05068	0.04296	0.03394	0.00637			46	-0.00122074	-46	-0.000335704	46	-0.00021363	-46	-0.00424207	46	-9.15555e-05	-46	-0.000183111	46	-0.00262459
	953	272.508	303.14	69.4872			953	0.05456	0.04595	0.03491	0.00686			47	-0.00122074	-47	-0.000244148	47	-0.000183111	-47	-0.00424207	47	-9.15555e-05	-47	-0.000183111	47	-0.00259407
	952	271.747	66.2315	188.821			952	0.05134	0.04438	0.03466	0.00569			48	-0.00122074	-48	-0.000244148	48	-0.000183111	-48	-0.00427259	48	-3.05185e-05	-48	-0.00021363	48	-0.00256355
	951	212.006	88.9111	-63.4021			951	0.05568	0.04841	0.03705	0.00745			49	-0.0011597	-49	-0.000274667	49	-0.000183111	-49	-0.00430311	49	-9.15555e-05	-49	-0.000244148	49	-0.00250252
	950	405.502	431.341	283.017			950	0.05797	0.05035	0.03881	0.00645			50	-0.0011597	-50	-0.000244148	50	-0.00021363	-50	-0.00430311	50	-6.1037e-05	-50	-0.000183111	50	-0.00250252
	949	79.6731	249.964	130.939			949	0.05916	0.052	0.03972	0.00864			51	-0.00122074	-51	-0.000244148	51	-0.000183111	-51	-0.00430311	51	-9.15555e-05	-51	-0.000244148	51	-0.00256355
	948	295.721	82.2286	213.821			948	0.06349	0.05299	0.04055	0.0074			52	-0.0011597	-52	-0.000274667	52	-0.000183111	-52	-0.00430311	52	-3.05185e-05	-52	-0.000183111	52	-0.00250252
	947	183.847	237.37	103.716			947	0.06432	0.05477	0.04121	0.0072			53	-0.0011597	-53	-0.000274667	53	-0.000183111	-53	-0.00433363	53	-6.1037e-05	-53	-0.000244148	53	-0.00250252
	946	134.143	85.7165	42.2735			946	0.06473	0.0556	0.04183	0.00884			54	-0.00109867	-54	-0.000244148	54	-0.000183111	-54	-0.00430311	54	-9.15555e-05	-54	-0.00021363	54	-0.002472
	945	33.8024	161.999	142.071			945	0.06637	0.05555	0.04354	0.00716			55	-0.0011597	-55	-0.000305185	55	-0.000122074	-55	-0.00430311	55	-3.05185e-05	-55	-0.000274667	55	-0.002472
	944	-30.1281	-54.1778	119.031			944	0.0698	0.05963	0.04566	0.00811			56	-0.0011597	-56	-0.000335704	56	-0.00021363	-56	-0.00433363	56	-3.05185e-05	-56	-0.000305185	56	-0.002472
	943	220.017	306.694	324.415			943	0.07207	0.06188	0.04779	0.0083			57	-0.00112918	-57	-0.000274667	57	-0.000183111	-57	-0.00430311	57	-3.05185e-05	-57	-0.000244148	57	-0.002472
	942	259.878	531.984	252.948			942	0.07607	0.06316	0.0483	0.00682			58	-0.00109867	-58	-0.000274667	58	-0.000122074	-58	-0.00433363	58	-3.05185e-05	-58	-0.000244148	58	-0.00244148
	941	370.081	614.68	270.658			941	0.07615	0.06452	0.0491	0.00737			59	-0.00109867	-59	-0.000335704	59	-0.000152593	-59	-0.00436415	59	-3.05185e-05	-59	-0.000274667	59	-0.00244148
	940	276.536	274.176	80.3928			940	0.07935	0.06665	0.05004	0.00871			60	-0.00106815	-60	-0.000274667	60	-6.1037e-05	-60	-0.00439467	60	0	-60	-0.000305185	60	-0.00241096
	939	304.765	381.431	197.904			939	0.08208	0.06863	0.05223	0.00769			61	-0.00106815	-61	-0.000335704	61	-0.000152593	-61	-0.00433363	61	0	-61	-0.000244148	61	-0.00234993
	938	51.082	471.746	53.9403			938	0.0833	0.06992	0.05127	0.00781			62	-0.00109867	-62	-0.000274667	62	-0.000122074	-62	-0.00436415	62	-3.05185e-05	-62	-0.000244148	62	-0.00234993
	937	252.6	195.588	220.001			937	0.08527	0.07108	0.05423	0.00898			63	-0.00106815	-63	-0.000335704	63	-9.15555e-05	-63	-0.00439467	63	0	-63	-0.000305185	63	-0.00234993
	936	343.993	553.047	207.914			936	0.09057	0.07465	0.05568	0.00892			64	-0.00106815	-64	-0.000335704	64	-0.000122074	-64	-0.00436415	64	-3.05185e-05	-64	-0.000305185	64	-0.00231941
	935	96.9409	131.275	-35.4968			935	0.09303	0.07661	0.05739	0.00764			65	-0.00106815	-65	-0.000335704	65	-6.1037e-05	-65	-0.00439467	65	-3.05185e-05	-65	-0.000305185	65	-0.00228889
	934	409.499	476.49	187.7			934	0.09625	0.07941	0.05798	0.00871			66	-0.00106815	-66	-0.000335704	66	-0.000122074	-66	-0.0044557	66	0	-66	-0.000305185	66	-0.00228889
	933	126.681	459.107	276.88			933	0.09861	0.08205	0.06056	0.00874			67	-0.00103763	-67	-0.000335704	67	-9.15555e-05	-67	-0.0044557	67	0	-67	-0.000335704	67	-0.00222785
	932	276.484	415.851	155.453			932	0.09981	0.08318	0.06181	0.00815			68	-0.00100711	-68	-0.000274667	68	-6.1037e-05	-68	-0.00439467	68	0	-68	-0.000305185	68	-0.00222785
	931	351.267	390.109	205.853			931	0.10569	0.08676	0.06455	0.00839			69	-0.00100711	-69	-0.000335704	69	-3.05185e-05	-69	-0.0044557	69	-3.05185e-05	-69	-0.000305185	69	-0.00225837
	930	253.914	198.613	104.144			930	0.10784	0.08844	0.06506	0.00818			70	-0.00103763	-70	-0.000335704	70	-3.05185e-05	-70	-0.00451674	70	0	-70	-0.000274667	70	-0.00219733
	929	204.134	393.18	318.82			929	0.1114	0.09153	0.06739	0.00934			71	-0.00103763	-71	-0.000335704	71	-6.1037e-05	-71	-0.00451674	71	3.05185e-05	-71	-0.000366222	71	-0.00219733
	928	328.166	326.67	230.26			928	0.11408	0.093	0.06924	0.00955			72	-0.00103763	-72	-0.000305185	72	-3.05185e-05	-72	-0.00454726	72	3.05185e-05	-72	-0.000366222	72	-0.00219733
	927	287.447	367.668	232.355			927	0.11922	0.09719	0.07097	0.01019			73	-0.00106815	-73	-0.000335704	73	-9.15555e-05	-73	-0.0044557	73	3.05185e-05	-73	-0.000335704	73	-0.0021363
	926	118.926	274.168	186.63			926	0.1217	0.09983	0.07221	0.00836			74	-0.00103763	-74	-0.000366222	74	-3.05185e-05	-74	-0.00448622	74	3.05185e-05	-74	-0.000366222	74	-0.00210578
	925	483.814	500.533	300.284			925	0.1266	0.10332	0.07458	0.00988			75	-0.000976592	-75	-0.000335704	75	-3.05185e-05	-75	-0.00448622	75	6.1037e-05	-75	-0.000366222	75	-0.0021363
	924	355.073	695.481	120.799			924	0.13082	0.10592	0.07716	0.01024			76	-0.00103763	-76	-0.000396741	76	0	-76	-0.00451674	76	6.1037e-05	-76	-0.000427259	76	-0.00216681
	923	107.829	138.185	78.2038			923	0.13351	0.10861	0.07756	0.00998			77	-0.00103763	-77	-0.000366222	77	-3.05185e-05	-77	-0.00451674	77	3.05185e-05	-77	-0.000427259	77	-0.00210578
	922	417.858	389.149	131.477			922	0.13938	0.11359	0.08166	0.00881			78	-0.00103763	-78	-0.000335704	78	-6.1037e-05	-78	-0.00454726	78	6.1037e-05	-78	-0.000366222	78	-0.00210578
	921	300.572	382.063	11.8953			921	0.14308	0.11508	0.08285	0.00963			79	-0.00103763	-79	-0.000305185	79	-3.05185e-05	-79	-0.00454726	79	6.1037e-05	-79	-0.000335704	79	-0.00207526
	920	454.433	433.349	172.901			920	0.14759	0.11917	0.08466	0.01048			80	-0.00103763	-80	-0.000335704	80	-3.05185e-05	-80	-0.00448622	80	6.1037e-05	-80	-0.000366222	80	-0.00210578
	919	405.337	705.018	164.883			919	0.15213	0.12264	0.08671	0.01108			81	-0.00103763	-81	-0.000366222	81	0	-81	-0.00454726	81	6.1037e-05	-81	-0.000366222	81	-0.00204474
	918	338.008	298.488	108.575			918	0.15602	0.12524	0.09	0.01052			82	-0.00100711	-82	-0.000335704	82	-3.05185e-05	-82	-0.00448622	82	6.1037e-05	-82	-0.000427259	82	-0.00201422
	917	427.81	442.307	277.249			917	0.1618	0.12957	0.09112	0.01059			83	-0.00100711	-83	-0.000335704	83	-3.05185e-05	-83	-0.00454726	83	6.1037e-05	-83	-0.000427259	83	-0.00210578
	916	183.147	274.012	89.2397			916	0.1666	0.13352	0.09407	0.0102			84	-0.000976592	-84	-0.000335704	84	0	-84	-0.00454726	84	6.1037e-05	-84	-0.000427259	84	-0.00201422
	915	237.405	394.279	131.755			915	0.17208	0.13829	0.09665	0.01123			85	-0.000946074	-85	-0.000335704	85	0	-85	-0.00454726	85	0.000122074	-85	-0.000427259	85	-0.0019837
	914	301.687	273.848	152.362			914	0.17642	0.14208	0.09998	0.01103			86	-0.000976592	-86	-0.000396741	86	3.05185e-05	-86	-0.00454726	86	0.000122074	-86	-0.000427259	86	-0.0019837
	913	229.074	437.365	173.594			913	0.18375	0.14667	0.10237	0.01135			87	-0.000976592	-87	-0.000366222	87	3.05185e-05	-87	-0.00454726	87	6.1037e-05	-87	-0.000427259	87	-0.00195318
	912	187.899	194.215	75.9048			912	0.18962	0.15085	0.10559	0.01056			88	-0.000976592	-88	-0.000335704	88	3.05185e-05	-88	-0.00460829	88	6.1037e-05	-88	-0.000396741	88	-0.00195318
	911	370.877	241.208	164.39			911	0.1952	0.15551	0.10865	0.01101			89	-0.000915555	-89	-0.000366222	89	0	-89	-0.00466933	89	6.1037e-05	-89	-0.000457778	89	-0.0019837
	910	209.258	255.565	62.4096			910	0.20093	0.1596	0.10985	0.01095			90	-0.000976592	-90	-0.000335704	90	0	-90	-0.00460829	90	6.1037e-05	-90	-0.000427259	90	-0.00192267
	909	139.049	175.657	20.8596			909	0.20973	0.16601	0.11555	0.01103			91	-0.000976592	-91	-0.000366222	91	6.1037e-05	-91	-0.00466933	91	0.000122074	-91	-0.000427259	91	-0.00192267
	908	223.102	89.6968	77.0705			908	0.21409	0.17032	0.11707	0.01145			92	-0.000915555	-92	-0.000396741	92	9.15555e-05	-92	-0.00466933	92	0.000122074	-92	-0.000427259	92	-0.00192267
	907	183.242	273.951	21.6428			907	0.22194	0.17548	0.12153	0.01156			93	-0.000915555	-93	-0.000396741	93	6.1037e-05	-93	-0.00466933	93	0.000122074	-93	-0.000427259	93	-0.00186163
	906	265.108	427.897	118.001			906	0.22797	0.18043	0.12405	0.01191			94	-0.000976592	-94	-0.000366222	94	6.1037e-05	-94	-0.00463881	94	6.1037e-05	-94	-0.000427259	94	-0.00192267
	905	374.156	266.361	145.454			905	0.23617	0.18694	0.12755	0.01178			95	-0.000915555	-95	-0.000366222	95	6.1037e-05	-95	-0.00466933	95	6.1037e-05	-95	-0.000488296	95	-0.00192267
	904	79.0514	136.475	-74.5519			904	0.24315	0.19291	0.13233	0.01282			96	-0.000915555	-96	-0.000396741	96	6.1037e-05	-96	-0.00466933	96	0.000122074	-96	-0.000457778	96	-0.00186163
	903	366.396	242.859	210.949			903	0.25128	0.19898	0.1348	0.01218			97	-0.000915555	-97	-0.000335704	97	3.05185e-05	-97	-0.00466933	97	0.000122074	-97	-0.000457778	97	-0.00183111
	902	136.017	145.146	83.4043			902	0.25915	0.20602	0.13971	0.01242			98	-0.000946074	-98	-0.000396741	98	6.1037e-05	-98	-0.00466933	98	0.000122074	-98	-0.000488296	98	-0.00186163
	901	317.434	301.454	225.74			901	0.26698	0.2111	0.14343	0.01132			99	-0.000915555	-99	-0.000396741	99	6.1037e-05	-99	-0.00473037	99	0.000152593	-99	-0.000488296	99	-0.00183111
	900	257.008	217.113	99.3505			900	0.27523	0.21767	0.14711	0.01265			100	-0.000885037	-100	-0.000335704	100	3.05185e-05	-100	-0.00469985	100	0.000152593	-100	-0.000488296	100	-0.00180059
	899	280.392	172.892	19.9405			899	0.2835	0.2247	0.15229	0.01258			101	-0.000854518	-101	-0.000335704	101	0.000122074	-101	-0.00466933	101	0.000122074	-101	-0.000488296	101	-0.00177007
	898	343.552	189.799	104.623			898	0.2924	0.2314	0.15636	0.01296			102	-0.000915555	-102	-0.000366222	102	6.1037e-05	-102	-0.00473037	102	0.000183111	-102	-0.000488296	102	-0.00173956
	897	326.012	151.037	82.4717			897	0.30253	0.24017	0.16183	0.01306			103	-0.000915555	-103	-0.000396741	103	0.000122074	-103	-0.00473037	103	0.000183111	-103	-0.000488296	103	-0.00173956
	896	243.455	119.349	60.467			896	0.31075	0.2473	0.16597	0.01344			104	-0.000854518	-104	-0.000396741	104	6.1037e-05	-104	-0.00473037	104	0.000122074	-104	-0.000518815	104	-0.00173956
	895	309.098	317.096	153.567			895	0.31902	0.25416	0.17075	0.01343			105	-0.000854518	-105	-0.000366222	105	0.000122074	-105	-0.00469985	105	0.000152593	-105	-0.000518815	105	-0.00173956
	894	270.528	146.615	15.7528			894	0.32896	0.262	0.17563	0.01271			106	-0.000854518	-106	-0.000396741	106	0.000152593	-106	-0.00466933	106	0.000183111	-106	-0.000488296	106	-0.00170904
	893	233.835	155.831	32.0451			893	0.33853	0.26964	0.18087	0.01297			107	-0.000854518	-107	-0.000396741	107	9.15555e-05	-107	-0.00473037	107	0.000183111	-107	-0.000518815	107	-0.00167852
	892	294.684	53.5248	65.3559			892	0.34984	0.27961	0.187	0.01309			108	-0.000854518	-108	-0.000396741	108	6.1037e-05	-108	-0.00473037	108	0.00021363	-108	-0.000488296	108	-0.00173956
	891	268.306	132.364	32.0969			891	0.36019	0.28848	0.19314	0.01387			109	-0.000885037	-109	-0.000366222	109	0.000122074	-109	-0.00473037	109	0.000183111	-109	-0.000549333	109	-0.00170904
	890	187.847	66.3437	-38.822			890	0.37142	0.29748	0.19974	0.01421			110	-0.000915555	-110	-0.000457778	110	9.15555e-05	-110	-0.00479141	110	0.000183111	-110	-0.00061037	110	-0.00170904
	889	292.825	138.884	19.3321			889	0.38084	0.30661	0.20549	0.01418			111	-0.000854518	-111	-0.000366222	111	0.000183111	-111	-0.00479141	111	0.000183111	-111	-0.000518815	111	-0.00170904
	888	263.742	212.334	69.4678			888	0.39214	0.31647	0.21126	0.01397			112	-0.000793481	-112	-0.000396741	112	6.1037e-05	-112	-0.00479141	112	0.000183111	-112	-0.000518815	112	-0.00167852
	887	256.394	260.405	93.4821			887	0.40346	0.32585	0.21842	0.01397			113	-0.000854518	-113	-0.000396741	113	0.000183111	-113	-0.00469985	113	0.00021363	-113	-0.000518815	113	-0.00161748
	886	432.674	199.174	199.44			886	0.41461	0.33649	0.22521	0.01468			114	-0.000793481	-114	-0.000396741	114	0.000152593	-114	-0.00479141	114	0.000183111	-114	-0.000579852	114	-0.00167852
	885	293.767	222.462	103.71			885	0.42567	0.34626	0.23219	0.01453			115	-0.000793481	-115	-0.000427259	115	0.000183111	-115	-0.00476089	115	0.000152593	-115	-0.000549333	115	-0.00158696
	884	314.476	170.093	67.1884			884	0.43861	0.35694	0.23992	0.01483			116	-0.000793481	-116	-0.000457778	116	0.000183111	-116	-0.00473037	116	0.000183111	-116	-0.000518815	116	-0.00161748
	883	178.309	107.57	32.5306			883	0.44959	0.36815	0.24714	0.01465			117	-0.000762963	-117	-0.000366222	117	0.000152593	-117	-0.00479141	117	0.000183111	-117	-0.000579852	117	-0.00158696
	882	270.822	224.459	120.028			882	0.46093	0.37825	0.25428	0.01491			118	-0.000793481	-118	-0.000396741	118	0.000152593	-118	-0.00479141	118	0.000244148	-118	-0.000579852	118	-0.00152593
	881	351.423	207.478	44.7466			881	0.4732	0.39073	0.26283	0.01509			119	-0.000793481	-119	-0.000457778	119	0.000183111	-119	-0.00479141	119	0.000183111	-119	-0.000579852	119	-0.00152593
	880	296.145	178.257	89.5312			880	0.48576	0.40199	0.27131	0.01479			120	-0.000762963	-120	-0.000457778	120	0.000152593	-120	-0.00479141	120	0.000183111	-120	-0.000579852	120	-0.00152593
	879	224.908	121.517	3.26815			879	0.49775	0.41338	0.28045	0.01543			121	-0.000793481	-121	-0.000457778	121	0.000122074	-121	-0.00482192	121	0.000183111	-121	-0.000579852	121	-0.00152593
	878	221.347	102.191	43.9892			878	0.511	0.42515	0.28933	0.01577			122	-0.000732444	-122	-0.000396741	122	0.000183111	-122	-0.00479141	122	0.00021363	-122	-0.000549333	122	-0.00152593
	877	225.012	221.52	86.7462			877	0.52365	0.43796	0.29847	0.01577			123	-0.000824	-123	-0.000457778	123	0.000183111	-123	-0.00479141	123	0.000244148	-123	-0.00061037	123	-0.00152593
	876	171.069	171.76	55.2482			876	0.53594	0.45002	0.30805	0.01586			124	-0.000793481	-124	-0.000396741	124	0.000152593	-124	-0.00485244	124	0.000244148	-124	-0.000579852	124	-0.00149541
	875	201.257	49.9599	56.5367			875	0.54866	0.46288	0.31805	0.01592			125	-0.000762963	-125	-0.000457778	125	0.00021363	-125	-0.00485244	125	0.000244148	-125	-0.00061037	125	-0.00149541
	874	223.007	187.303	70.5169			874	0.56175	0.47587	0.32803	0.01585			126	-0.000824	-126	-0.000457778	126	0.000183111	-126	-0.00488296	126	0.00021363	-126	-0.000549333	126	-0.00152593
	873	300.719	176.676	97.9384			873	0.57461	0.48825	0.33837	0.01598			127	-0.000762963	-127	-0.000457778	127	0.000183111	-127	-0.00482192	127	0.000274667	-127	-0.00061037	127	-0.00146489
	872	415.107	272.214	212.81			872	0.58732	0.50174	0.34977	0.01603			128	-0.000732444	-128	-0.000457778	128	0.000183111	-128	-0.00482192	128	0.00021363	-128	-0.000671407	128	-0.00149541
	871	302.82	229.869	150.988			871	0.60108	0.51527	0.36114	0.01605			129	-0.000732444	-129	-0.000396741	129	0.000244148	-129	-0.00485244	129	0.000244148	-129	-0.00061037	129	-0.00149541
	870	353.931	271.505	155.317			870	0.61339	0.52816	0.37179	0.01622			130	-0.000732444	-130	-0.000457778	130	0.000244148	-130	-0.00485244	130	0.000244148	-130	-0.000640889	130	-0.00143437
	869	391.736	372.244	172.123			869	0.62627	0.54192	0.38338	0.01653			131	-0.000732444	-131	-0.000457778	131	0.000244148	-131	-0.00482192	131	0.000244148	-131	-0.00061037	131	-0.00149541
	868	446.505	346.977	223.496			868	0.63975	0.55603	0.39585	0.01688			132	-0.000762963	-132	-0.000457778	132	0.000183111	-132	-0.00485244	132	0.000274667	-132	-0.000579852	132	-0.00146489
	867	368.316	313.447	260.849			867	0.65231	0.56929	0.408	0.01719			133	-0.000762963	-133	-0.000396741	133	0.00021363	-133	-0.00488296	133	0.000244148	-133	-0.00061037	133	-0.00143437
	866	392.108	264.926	133.472			866	0.6653	0.5832	0.4207	0.01724			134	-0.000732444	-134	-0.000457778	134	0.000274667	-134	-0.00488296	134	0.000244148	-134	-0.000671407	134	-0.00143437
	865	413.713	411.135	190.37			865	0.67868	0.59735	0.43376	0.01746			135	-0.000732444	-135	-0.000427259	135	0.000244148	-135	-0.004944	135	0.000274667	-135	-0.000640889	135	-0.00146489
	864	494.792	377.201	213.51			864	0.69148	0.61132	0.44691	0.01729			136	-0.000732444	-136	-0.000396741	136	0.000274667	-136	-0.00488296	136	0.000274667	-136	-0.000671407	136	-0.00140385
	863	434.344	344.443	263.878			863	0.70345	0.62542	0.45995	0.01755			137	-0.000732444	-137	-0.000457778	137	0.000244148	-137	-0.00488296	137	0.000305185	-137	-0.000671407	137	-0.00143437
	862	491.892	379.857	264.144			862	0.71648	0.63881	0.47361	0.01744			138	-0.000640889	-138	-0.000457778	138	0.000244148	-138	-0.00491348	138	0.000244148	-138	-0.000671407	138	-0.00143437
	861	462.371	371.543	234.352			861	0.729	0.65266	0.48743	0.0178			139	-0.000701926	-139	-0.000457778	139	0.000244148	-139	-0.00488296	139	0.000274667	-139	-0.000671407	139	-0.00137333
	860	472.819	422.653	270.664			860	0.74093	0.66601	0.50128	0.01811			140	-0.000671407	-140	-0.000457778	140	0.000305185	-140	-0.00491348	140	0.000305185	-140	-0.000671407	140	-0.00134281
	859	441.502	442.376	263.346			859	0.75386	0.68012	0.51623	0.01838			141	-0.000732444	-141	-0.000457778	141	0.000274667	-141	-0.004944	141	0.000274667	-141	-0.000793481	141	-0.00137333
	858	530.165	440.645	280.688			858	0.76619	0.69386	0.5308	0.01831			142	-0.000671407	-142	-0.000488296	142	0.000244148	-142	-0.00497452	142	0.000274667	-142	-0.000671407	142	-0.0013123
	857	573.04	409.889	274.375			857	0.77763	0.70715	0.54503	0.01865			143	-0.000671407	-143	-0.000457778	143	0.000274667	-143	-0.00488296	143	0.000305185	-143	-0.000671407	143	-0.0013123
	856	566.318	444.41	292.342			856	0.78934	0.72091	0.55997	0.01901			144	-0.000640889	-144	-0.000457778	144	0.000305185	-144	-0.00491348	144	0.000244148	-144	-0.000732444	144	-0.0013123
	855	685.996	561.709	366.243			855	0.80125	0.7343	0.57494	0.01892			145	-0.000671407	-145	-0.000457778	145	0.000305185	-145	-0.00497452	145	0.000305185	-145	-0.000671407	145	-0.00125126
	854	648.045	523.055	350.719			854	0.81233	0.74709	0.58956	0.01931			146	-0.000671407	-146	-0.000457778	146	0.000305185	-146	-0.004944	146	0.000305185	-146	-0.000732444	146	-0.0013123
	853	635.972	511.815	330.737			853	0.8239	0.7604	0.60529	0.01949			147	-0.000671407	-147	-0.000427259	147	0.000305185	-147	-0.00497452	147	0.000305185	-147	-0.000701926	147	-0.00128178
	852	709.441	614.056	379.289			852	0.83523	0.77347	0.62089	0.01963			148	-0.00061037	-148	-0.000457778	148	0.000305185	-148	-0.00497452	148	0.000305185	-148	-0.000732444	148	-0.00125126
	851	753.245	592.931	400.534			851	0.84568	0.78597	0.63586	0.01967			149	-0.000579852	-149	-0.000396741	149	0.000274667	-149	-0.00500504	149	0.000335704	-149	-0.000732444	149	-0.00122074
	850	751.623	598.277	391.616			850	0.85626	0.79813	0.65111	0.01987			150	-0.000640889	-150	-0.000457778	150	0.000305185	-150	-0.00497452	150	0.000305185	-150	-0.000732444	150	-0.00119022
	849	793.895	665.06	434.374			849	0.86627	0.81067	0.66654	0.02014			151	-0.000640889	-151	-0.000457778	151	0.000305185	-151	-0.00506607	151	0.000335704	-151	-0.000732444	151	-0.00125126
	848	776.917	678.558	427.896			848	0.87595	0.82211	0.68117	0.02044			152	-0.00061037	-152	-0.000488296	152	0.000305185	-152	-0.00500504	152	0.000366222	-152	-0.000762963	152	-0.00119022
	847	812.29	678.488	447.876			847	0.88564	0.83395	0.69658	0.02071			153	-0.000640889	-153	-0.000457778	153	0.000335704	-153	-0.00503555	153	0.000366222	-153	-0.000793481	153	-0.00119022
	846	881.993	697.388	463.928			846	0.8955	0.84578	0.71235	0.02065			154	-0.000579852	-154	-0.000427259	154	0.000366222	-154	-0.00503555	154	0.000305185	-154	-0.000762963	154	-0.00122074
	845	873.85	716.126	498.6			845	0.90441	0.85657	0.72728	0.02084			155	-0.000579852	-155	-0.000457778	155	0.000366222	-155	-0.00497452	155	0.000305185	-155	-0.000732444	155	-0.00119022
	844	939.206	727.451	513.554			844	0.91318	0.86746	0.74182	0.02106			156	-0.000579852	-156	-0.000457778	156	0.000305185	-156	-0.00503555	156	0.000305185	-156	-0.000732444	156	-0.00119022
	843	939.597	816.863	513.645			843	0.92128	0.87772	0.75611	0.02127			157	-0.00061037	-157	-0.000518815	157	0.000274667	-157	-0.00500504	157	0.000305185	-157	-0.000762963	157	-0.00119022
	842	1048.09	876.498	548.958			842	0.92935	0.88792	0.77074	0.02177			158	-0.000549333	-158	-0.000457778	158	0.000366222	-158	-0.00497452	158	0.000335704	-158	-0.000793481	158	-0.0011597
	841	1031.28	866.732	534.272			841	0.93678	0.89738	0.78472	0.02199			159	-0.000549333	-159	-0.000457778	159	0.000366222	-159	-0.00497452	159	0.000366222	-159	-0.000762963	159	-0.00112918
	840	1085.22	879.493	554.265			840	0.9443	0.90705	0.79922	0.02175			160	-0.00061037	-160	-0.000457778	160	0.000305185	-160	-0.00497452	160	0.000396741	-160	-0.000762963	160	-0.00112918
	839	1156.12	918.807	593.678			839	0.95132	0.91613	0.81315	0.02204			161	-0.000549333	-161	-0.000518815	161	0.000305185	-161	-0.00503555	161	0.000366222	-161	-0.000762963	161	-0.00112918
	838	1213.93	964.116	652.803			838	0.95748	0.9245	0.82619	0.02219			162	-0.000579852	-162	-0.000457778	162	0.000335704	-162	-0.00506607	162	0.000305185	-162	-0.000824	162	-0.00112918
	837	1276.87	1042.28	698.51			837	0.96329	0.93261	0.83905	0.02236			163	-0.000579852	-163	-0.000488296	163	0.000305185	-163	-0.00506607	163	0.000366222	-163	-0.000732444	163	-0.00103763
	836	1329.92	1099.06	685.133			836	0.96873	0.9403	0.85167	0.02274			164	-0.000579852	-164	-0.000457778	164	0.000305185	-164	-0.00503555	164	0.000366222	-164	-0.000793481	164	-0.00112918
	835	1334.56	1089.72	696.133			835	0.9738	0.94758	0.86373	0.02298			165	-0.000579852	-165	-0.000488296	165	0.000396741	-165	-0.00503555	165	0.000366222	-165	-0.000762963	165	-0.00106815
	834	1434.36	1110.63	732.508			834	0.97877	0.95452	0.87583	0.02314			166	-0.000579852	-166	-0.000488296	166	0.000366222	-166	-0.00506607	166	0.000366222	-166	-0.000793481	166	-0.00103763
	833	1474.3	1133.82	722.494			833	0.98309	0.96134	0.88741	0.02332			167	-0.000579852	-167	-0.000488296	167	0.000396741	-167	-0.00506607	167	0.000366222	-167	-0.000824	167	-0.00103763
	832	1569.18	1217.51	766.015			832	0.98671	0.96706	0.89821	0.02352			168	-0.000579852	-168	-0.000518815	168	0.000366222	-168	-0.00509659	168	0.000396741	-168	-0.000793481	168	-0.00103763
	831	1609.84	1250.87	804.174			831	0.98993	0.97237	0.9085	0.0234			169	-0.000549333	-169	-0.000488296	169	0.000396741	-169	-0.00512711	169	0.000396741	-169	-0.000824	169	-0.00103763
	830	1638.99	1276.47	796.24			830	0.99264	0.97738	0.91833	0.02382			170	-0.000518815	-170	-0.000488296	170	0.000366222	-170	-0.00515763	170	0.000305185	-170	-0.000854518	170	-0.00100711
	829	1734.06	1319.97	847.897			829	0.99493	0.98172	0.9275	0.02417			171	-0.000488296	-171	-0.000518815	171	0.000366222	-171	-0.00515763	171	0.000396741	-171	-0.000824	171	-0.000976592
	828	1775	1322.17	858.796			828	0.99689	0.98588	0.93631	0.02421			172	-0.000549333	-172	-0.000518815	172	0.000396741	-172	-0.00515763	172	0.000457778	-172	-0.000824	172	-0.000976592
	827	1912.88	1366.14	902.808			827	0.99858	0.9895	0.94496	0.02439			173	-0.000518815	-173	-0.000549333	173	0.000396741	-173	-0.00515763	173	0.000427259	-173	-0.000824	173	-0.000946074
	826	2020.01	1458.4	959.373			826	0.99944	0.9925	0.95256	0.02463			174	-0.000488296	-174	-0.000488296	174	0.000457778	-174	-0.00515763	174	0.000396741	-174	-0.000854518	174	-0.000976592
	825	2126.82	1548.05	996.96			825	0.9999	0.99481	0.95963	0.02464			175	-0.000488296	-175	-0.000518815	175	0.000457778	-175	-0.00515763	175	0.000457778	-175	-0.000885037	175	-0.000946074
	824	2185.48	1566.37	999.377			824	1	0.99702	0.96627	0.02483			176	-0.000518815	-176	-0.000518815	176	0.000457778	-176	-0.00515763	176	0.000396741	-176	-0.000824	176	-0.000946074
	823	2295.15	1609.12	1036.88			823	0.99943	0.9984	0.97202	0.02493			177	-0.000488296	-177	-0.000457778	177	0.000457778	-177	-0.00521867	177	0.000427259	-177	-0.000854518	177	-0.000915555
	822	2394.8	1608.27	1065.28			822	0.99874	0.99962	0.97747	0.02521			178	-0.000549333	-178	-0.000549333	178	0.000366222	-178	-0.00515763	178	0.000457778	-178	-0.000824	178	-0.000946074
	821	2560.11	1666.97	1128.49			821	0.99721	1	0.98244	0.02533			179	-0.000549333	-179	-0.000518815	179	0.000396741	-179	-0.00521867	179	0.000427259	-179	-0.000854518	179	-0.000885037
	820	2732.24	1807.09	1180.31			820	0.99557	0.99985	0.98657	0.02529			180	-0.000488296	-180	-0.000549333	180	0.000366222	-180	-0.00521867	180	0.000457778	-180	-0.000915555	180	-0.000946074
	819	2876.83	1880.8	1234.35			819	0.99327	0.99937	0.99018	0.02555			181	-0.000518815	-181	-0.000549333	181	0.000457778	-181	-0.00515763	181	0.000457778	-181	-0.000915555	181	-0.000885037
	818	3032.77	1934.26	1262.56			818	0.99085	0.99842	0.9933	0.0257			182	-0.000488296	-182	-0.000549333	182	0.000457778	-182	-0.00521867	182	0.000457778	-182	-0.000885037	182	-0.000824
	817	3202.48	1995.4	1327.09			817	0.98761	0.99701	0.99561	0.02587			183	-0.000488296	-183	-0.000549333	183	0.000457778	-183	-0.00521867	183	0.000396741	-183	-0.000915555	183	-0.000824
	816	3471.12	2117.62	1420.25			816	0.98434	0.99511	0.99755	0.02607			184	-0.000518815	-184	-0.000457778	184	0.000457778	-184	-0.00521867	184	0.000457778	-184	-0.000885037	184	-0.000854518
	815	3697.24	2232.44	1492.34			815	0.98051	0.99267	0.99883	0.02606			185	-0.000518815	-185	-0.000518815	185	0.000457778	-185	-0.0052797	185	0.000427259	-185	-0.000915555	185	-0.000824
	814	3996.45	2415.12	1613.55			814	0.97619	0.98988	0.9997	0.02632			186	-0.000427259	-186	-0.000549333	186	0.000457778	-186	-0.00518815	186	0.000457778	-186	-0.000946074	186	-0.000762963
	813	4260.17	2541.24	1699.38			813	0.9719	0.98675	1	0.02636			187	-0.000457778	-187	-0.000518815	187	0.000488296	-187	-0.00524918	187	0.000457778	-187	-0.000915555	187	-0.000824
	812	4574.16	2687.52	1787.33			812	0.96683	0.98307	0.99971	0.02654			188	-0.000488296	-188	-0.000549333	188	0.000457778	-188	-0.00521867	188	0.000457778	-188	-0.000885037	188	-0.000824
	811	4897.95	2802.01	1883.09			811	0.96161	0.97895	0.99881	0.02687			189	-0.000488296	-189	-0.000549333	189	0.000457778	-189	-0.0052797	189	0.000457778	-189	-0.000885037	189	-0.000793481
	810	5321.74	3007.05	2019.11			810	0.95613	0.97439	0.99741	0.02687			190	-0.000396741	-190	-0.000518815	190	0.000457778	-190	-0.00524918	190	0.000457778	-190	-0.000915555	190	-0.000732444
	809	5729.43	3209.42	2152.97			809	0.95031	0.96974	0.99572	0.02698			191	-0.000457778	-191	-0.000549333	191	0.000488296	-191	-0.0052797	191	0.000427259	-191	-0.000915555	191	-0.000762963
	808	6240.21	3484.06	2331.91			808	0.94402	0.9643	0.99339	0.02713			192	-0.000427259	-192	-0.000549333	192	0.000518815	-192	-0.0052797	192	0.000457778	-192	-0.000946074	192	-0.000732444
	807	6713.36	3741.77	2470.91			807	0.93773	0.95883	0.99073	0.02713			193	-0.000457778	-193	-0.000518815	193	0.000488296	-193	-0.0052797	193	0.000457778	-193	-0.000915555	193	-0.000762963
	806	7236.3	3980.22	2620.45			806	0.93122	0.95305	0.9877	0.02741			194	-0.000427259	-194	-0.000549333	194	0.000488296	-194	-0.0052797	194	0.000457778	-194	-0.000915555	194	-0.000701926
	805	7841.56	4281.51	2816.74			805	0.92423	0.94687	0.98399	0.02758			195	-0.000427259	-195	-0.000488296	195	0.000518815	-195	-0.00531022	195	0.000488296	-195	-0.000915555	195	-0.000701926
	804	8515.06	4602.98	3032.32			804	0.91718	0.94025	0.97998	0.02776			196	-0.000396741	-196	-0.000488296	196	0.000488296	-196	-0.0052797	196	0.000457778	-196	-0.000976592	196	-0.000732444
	803	9225.48	5012.39	3293.37			803	0.91019	0.93377	0.97572	0.02781			197	-0.000427259	-197	-0.000518815	197	0.000457778	-197	-0.00531022	197	0.000488296	-197	-0.000915555	197	-0.000701926
	802	10006.3	5426.05	3553.93			802	0.90248	0.92644	0.97083	0.02797			198	-0.000488296	-198	-0.000518815	198	0.000457778	-198	-0.00537126	198	0.000457778	-198	-0.000915555	198	-0.000701926
	801	10866.6	5887.39	3838.52			801	0.89475	0.91919	0.96553	0.02821			199	-0.000396741	-199	-0.000518815	199	0.000488296	-199	-0.00531022	199	0.000488296	-199	-0.000946074	199	-0.000640889
	800	11740	6356.6	4137.44			800	0.88734	0.91197	0.96024	0.02836			200	-0.000366222	-200	-0.000549333	200	0.000488296	-200	-0.00534074	200	0.000488296	-200	-0.000976592	200	-0.00061037
	799	12787.6	6875.08	4515.28			799	0.87913	0.90399	0.95417	0.02849			201	-0.000396741	-201	-0.000518815	201	0.000518815	-201	-0.00537126	201	0.000488296	-201	-0.000976592	201	-0.00061037
	798	13867.2	7440.54	4901.24			798	0.8712	0.89627	0.94812	0.02873			202	-0.000366222	-202	-0.000579852	202	0.000488296	-202	-0.00531022	202	0.000488296	-202	-0.000976592	202	-0.000640889
	797	15041.5	8094.56	5343.04			797	0.86343	0.88843	0.94183	0.02887			203	-0.000396741	-203	-0.000549333	203	0.000549333	-203	-0.00531022	203	0.000488296	-203	-0.000976592	203	-0.00061037
	796	16279.4	8781.46	5765.96			796	0.85501	0.88015	0.93513	0.0289			204	-0.000396741	-204	-0.000549333	204	0.000549333	-204	-0.00537126	204	0.000549333	-204	-0.000976592	204	-0.000549333
	795	17665.6	9572.23	6287.55			795	0.84658	0.87137	0.92789	0.02909			205	-0.000396741	-205	-0.000549333	205	0.000549333	-205	-0.00537126	205	0.000518815	-205	-0.000976592	205	-0.000549333
	794	19112.2	10380	6825.48			794	0.83819	0.86301	0.92069	0.02934			206	-0.000366222	-206	-0.000549333	206	0.000518815	-206	-0.00534074	206	0.000488296	-206	-0.000976592	206	-0.000518815
	793	20665.6	11253.3	7412.43			793	0.83002	0.85462	0.91337	0.02955			207	-0.000366222	-207	-0.000549333	207	0.000518815	-207	-0.00534074	207	0.000518815	-207	-0.000976592	207	-0.000549333
	792	22408.6	12251.7	8096.04			792	0.82146	0.84574	0.9056	0.02974			208	-0.000366222	-208	-0.00061037	208	0.000549333	-208	-0.00537126	208	0.000518815	-208	-0.000976592	208	-0.000518815
	791	24238.1	13332.2	8835.03			791	0.8132	0.8372	0.8978	0.02994			209	-0.000396741	-209	-0.000549333	209	0.000549333	-209	-0.00531022	209	0.000549333	-209	-0.000976592	209	-0.000488296
	790	26070.4	14424.8	9565.84			790	0.8048	0.82838	0.88958	0.03006			210	-0.000335704	-210	-0.000549333	210	0.000549333	-210	-0.00537126	210	0.000549333	-210	-0.00100711	210	-0.000518815
	789	28221.6	15734.1	10455.5			789	0.79597	0.8192	0.88109	0.0302			211	-0.000366222	-211	-0.000640889	211	0.000518815	-211	-0.00537126	211	0.000488296	-211	-0.00100711	211	-0.000518815
	788	30463.4	17093	11406.7			788	0.78762	0.81023	0.8727	0.03036			212	-0.000366222	-212	-0.000579852	212	0.000549333	-212	-0.00534074	212	0.000549333	-212	-0.00100711	212	-0.000488296
	787	32755.2	18506.4	12408.5			787	0.77959	0.80168	0.86429	0.03053			213	-0.000366222	-213	-0.000549333	213	0.000518815	-213	-0.00537126	213	0.000518815	-213	-0.00100711	213	-0.000457778
	786	35301.2	20097.9	13521.5			786	0.771	0.79276	0.8555	0.03074			214	-0.000305185	-214	-0.000549333	214	0.000549333	-214	-0.00537126	214	0.000549333	-214	-0.000976592	214	-0.000457778
	785	37990	21814.7	14761.1			785	0.76265	0.78392	0.84653	0.03089			215	-0.000335704	-215	-0.000549333	215	0.000549333	-215	-0.00540178	215	0.000549333	-215	-0.00103763	215	-0.000457778
	784	40647	23547.5	15968.9			784	0.75485	0.77544	0.83807	0.03087			216	-0.000305185	-216	-0.000579852	216	0.000518815	-216	-0.00543229	216	0.000518815	-216	-0.00103763	216	-0.000457778
	783	43615.2	25513.3	17376.2			783	0.74654	0.76661	0.82883	0.03115			217	-0.000305185	-217	-0.00061037	217	0.000549333	-217	-0.00537126	217	0.000488296	-217	-0.00103763	217	-0.000396741
	782	46813.4	27627.3	18933.3			782	0.73826	0.75782	0.81959	0.03134			218	-0.000305185	-218	-0.000640889	218	0.000579852	-218	-0.00543229	218	0.000549333	-218	-0.00106815	218	-0.000457778
	781	50023.7	29807.2	20538.8			781	0.73059	0.74948	0.81095	0.03164			219	-0.000305185	-219	-0.000549333	219	0.000549333	-219	-0.00540178	219	0.000549333	-219	-0.00100711	219	-0.000366222
	780	53452.7	32183.4	22308.2			780	0.72246	0.74092	0.80161	0.0319			220	-0.000305185	-220	-0.000549333	220	0.000579852	-220	-0.00546281	220	0.000549333	-220	-0.00103763	220	-0.000396741
	779	57058.1	34726.9	24196.5			779	0.71486	0.73264	0.79256	0.03199			221	-0.000244148	-221	-0.00061037	221	0.000549333	-221	-0.00543229	221	0.000549333	-221	-0.00106815	221	-0.000366222
	778	60731.3	37374.9	26174.3			778	0.70745	0.72476	0.7837	0.03214			222	-0.000274667	-222	-0.000579852	222	0.00061037	-222	-0.00546281	222	0.000579852	-222	-0.00100711	222	-0.000335704
	777	64546.6	40170.8	28302.4			777	0.69976	0.71652	0.77441	0.03226			223	-0.000244148	-223	-0.000549333	223	0.000579852	-223	-0.00543229	223	0.000549333	-223	-0.00100711	223	-0.000274667
	776	68754.4	43282.5	30704.7			776	0.69217	0.70842	0.76518	0.03253			224	-0.000244148	-224	-0.000549333	224	0.000549333	-224	-0.00552385	224	0.000549333	-224	-0.00106815	224	-0.000335704
	775	72947.7	46461.7	33209.6			775	0.68494	0.70076	0.75635	0.03272			225	-0.000244148	-225	-0.000549333	225	0.00061037	-225	-0.00552385	225	0.00061037	-225	-0.00103763	225	-0.000335704
	774	77145.5	49733.5	35771.5			774	0.67794	0.69325	0.74757	0.03291			226	-0.000244148	-226	-0.000549333	226	0.00061037	-226	-0.00549333	226	0.000549333	-226	-0.00109867	226	-0.000335704
	773	81651.9	53292.4	38607.8			773	0.67099	0.68577	0.73851	0.0332			227	-0.000244148	-227	-0.000549333	227	0.000640889	-227	-0.00549333	227	0.000549333	-227	-0.00106815	227	-0.000335704
	772	86201.6	56991.4	41553.3			772	0.6643	0.67874	0.73005	0.03328			228	-0.000244148	-228	-0.00061037	228	0.000579852	-228	-0.00546281	228	0.000579852	-228	-0.00109867	228	-0.000274667
	771	90785.7	60776.5	44631.1			771	0.65772	0.67177	0.7215	0.03355			229	-0.00021363	-229	-0.00061037	229	0.000671407	-229	-0.00543229	229	0.000549333	-229	-0.00106815	229	-0.000335704
	770	95789.9	64932.3	48059.7			770	0.6511	0.66479	0.71268	0.03353			230	-0.00021363	-230	-0.00061037	230	0.000671407	-230	-0.00546281	230	0.00061037	-230	-0.00112918	230	-0.000274667
	769	100769	69208.3	51674.1			769	0.64491	0.65824	0.70439	0.03382			231	-0.000244148	-231	-0.000549333	231	0.00061037	-231	-0.00552385	231	0.000579852	-231	-0.00106815	231	-0.00021363
	768	105554	73426.8	55230.5			768	0.63871	0.65193	0.69634	0.03408			232	-0.000244148	-232	-0.000640889	232	0.000549333	-232	-0.00552385	232	0.000579852	-232	-0.0011597	232	-0.000244148
	767	110623	78010.6	59125.3			767	0.63286	0.64576	0.68831	0.03431			233	-0.00021363	-233	-0.000579852	233	0.00061037	-233	-0.00552385	233	0.000640889	-233	-0.00109867	233	-0.000274667
	766	115765	82753.5	63232.4			766	0.62703	0.63979	0.68029	0.03454			234	-0.000244148	-234	-0.00061037	234	0.000640889	-234	-0.00558489	234	0.000640889	-234	-0.00109867	234	-0.00021363
	765	120706	87393.5	67306.6			765	0.62166	0.63443	0.67301	0.03457			235	-0.000244148	-235	-0.000549333	235	0.00061037	-235	-0.00555437	235	0.000579852	-235	-0.00106815	235	-0.00021363
	764	125934	92446.4	71842.6			764	0.61598	0.62859	0.66505	0.03481			236	-0.00021363	-236	-0.00061037	236	0.000640889	-236	-0.00552385	236	0.00061037	-236	-0.00109867	236	-0.00021363
	763	131217	97678.4	76592.5			763	0.61068	0.62333	0.6578	0.03502			237	-0.000244148	-237	-0.00061037	237	0.000671407	-237	-0.00558489	237	0.000549333	-237	-0.0011597	237	-0.000152593
	762	136154	102743	81244.3			762	0.60588	0.61858	0.65105	0.0352			238	-0.000244148	-238	-0.000671407	238	0.000671407	-238	-0.00555437	238	0.00061037	-238	-0.0011597	238	-0.000152593
	761	141143	107948	86111.6			761	0.60084	0.61377	0.64423	0.03531			239	-9.15555e-05	-239	-0.00061037	239	0.00061037	-239	-0.00555437	239	0.00061037	-239	-0.0011597	239	-0.000122074
	760	146190	113359	91229.7			760	0.59612	0.6091	0.63768	0.03549			240	-0.000152593	-240	-0.000640889	240	0.000671407	-240	-0.00549333	240	0.000579852	-240	-0.0011597	240	-0.000122074
	759	151055	118730	96394.3			759	0.59185	0.60499	0.63152	0.03564			241	-9.15555e-05	-241	-0.000640889	241	0.000640889	-241	-0.00558489	241	0.000640889	-241	-0.0011597	241	-0.000122074
	758	155785	124108	101671			758	0.58733	0.60109	0.62541	0.03589			242	-0.000152593	-242	-0.00061037	242	0.000671407	-242	-0.00555437	242	0.000671407	-242	-0.0011597	242	-9.15555e-05
	757	160601	129742	107314			757	0.58302	0.59719	0.61943	0.03605			243	-0.000152593	-243	-0.000640889	243	0.000671407	-243	-0.00552385	243	0.000671407	-243	-0.0011597	243	-6.1037e-05
	756	165090	135190	112837			756	0.57892	0.59351	0.61418	0.03631			244	-0.000122074	-244	-0.000640889	244	0.000671407	-244	-0.00558489	244	0.00061037	-244	-0.0011597	244	-3.05185e-05
	755	169285	140478	118278			755	0.57502	0.59008	0.6091	0.03664			245	-0.000152593	-245	-0.000640889	245	0.000671407	-245	-0.00555437	245	0.000640889	-245	-0.0011597	245	-6.1037e-05
	754	173522	145969	124033			754	0.57125	0.58695	0.60426	0.03672			246	-0.000122074	-246	-0.000640889	246	0.00061037	-246	-0.00555437	246	0.000671407	-246	-0.0011597	246	-3.05185e-05
	753	177492	151354	129764			753	0.56773	0.58407	0.59975	0.03699			247	-0.000152593	-247	-0.000671407	247	0.000671407	-247	-0.00558489	247	0.000640889	-247	-0.0011597	247	0
	752	181126	156422	135331			752	0.56429	0.58141	0.59558	0.03707			248	-0.000183111	-248	-0.00061037	248	0.000671407	-248	-0.00555437	248	0.000671407	-248	-0.0011597	248	0
	751	184680	161701	141242			751	0.56079	0.57873	0.59133	0.03734			249	-0.000152593	-249	-0.000701926	249	0.000671407	-249	-0.00555437	249	0.000640889	-249	-0.0011597	249	3.05185e-05
	750	187973	166846	147145			750	0.55764	0.57623	0.5878	0.03751			250	-9.15555e-05	-250	-0.00061037	250	0.000732444	-250	-0.00564592	250	0.000640889	-250	-0.0011597	250	3.05185e-05
	749	190823	171533	152577			749	0.55449	0.57397	0.58462	0.03788			251	-0.000183111	-251	-0.000640889	251	0.000671407	-251	-0.00558489	251	0.00061037	-251	-0.0011597	251	3.05185e-05
	748	193501	176251	158198			748	0.55133	0.57175	0.58141	0.038			252	-0.000152593	-252	-0.000640889	252	0.000671407	-252	-0.00558489	252	0.000640889	-252	-0.0011597	252	9.15555e-05
	747	195938	180786	163795			747	0.54841	0.56976	0.57874	0.03825			253	-9.15555e-05	-253	-0.000640889	253	0.000701926	-253	-0.00564592	253	0.000671407	-253	-0.00122074	253	0.000122074
	746	197967	184865	168915			746	0.54567	0.56784	0.57609	0.03843			254	-0.000183111	-254	-0.000671407	254	0.000701926	-254	-0.00564592	254	0.000640889	-254	-0.00119022	254	9.15555e-05
	745	199743	188948	174241			745	0.54281	0.56604	0.57373	0.03864			255	-0.000152593	-255	-0.000640889	255	0.000701926	-255	-0.00567644	255	0.000671407	-255	-0.00119022	255	0.000122074
	744	201228	192757	179379			744	0.53987	0.56425	0.57155	0.03885			256	-0.000122074	-256	-0.000701926	256	0.000701926	-256	-0.00564592	256	0.000671407	-256	-0.00119022	256	9.15555e-05
	743	202318	196160	184066			743	0.53729	0.56252	0.56978	0.03918			257	-9.15555e-05	-257	-0.000640889	257	0.000732444	-257	-0.00567644	257	0.000671407	-257	-0.00125126	257	9.15555e-05
	742	203164	199316	188654			742	0.53442	0.56082	0.56804	0.03942			258	-9.15555e-05	-258	-0.000701926	258	0.000732444	-258	-0.00570696	258	0.000671407	-258	-0.00125126	258	0.000152593
	741	203670	202186	193094			741	0.53173	0.55899	0.56646	0.03961			259	-9.15555e-05	-259	-0.000701926	259	0.000732444	-259	-0.00570696	259	0.000640889	-259	-0.00119022	259	0.000122074
	740	203848	204663	197131			740	0.529	0.55739	0.56507	0.0398			260	-6.1037e-05	-260	-0.000701926	260	0.000671407	-260	-0.00567644	260	0.000671407	-260	-0.00125126	260	0.000152593
	739	203739	206824	200862			739	0.52653	0.5559	0.5638	0.04004			261	-9.15555e-05	-261	-0.000701926	261	0.000732444	-261	-0.00570696	261	0.000671407	-261	-0.00125126	261	0.000152593
	738	203308	208758	204473			738	0.52384	0.55421	0.56257	0.04026			262	-0.000122074	-262	-0.000701926	262	0.000732444	-262	-0.00567644	262	0.000640889	-262	-0.00125126	262	0.000183111
	737	202562	210279	207687			737	0.52113	0.55254	0.56158	0.04066			263	-6.1037e-05	-263	-0.000701926	263	0.000762963	-263	-0.00570696	263	0.000671407	-263	-0.00122074	263	0.000274667
	736	201598	211396	210430			736	0.5184	0.55081	0.56058	0.04092			264	-6.1037e-05	-264	-0.000701926	264	0.000701926	-264	-0.00570696	264	0.000671407	-264	-0.00122074	264	0.000274667
	735	200295	212179	212969			735	0.51528	0.54863	0.5594	0.04092			265	-9.15555e-05	-265	-0.000640889	265	0.000762963	-265	-0.00567644	265	0.000671407	-265	-0.00128178	265	0.000274667
	734	198727	212631	215107			734	0.51272	0.54695	0.55855	0.04108			266	-9.15555e-05	-266	-0.000701926	266	0.000762963	-266	-0.00567644	266	0.000671407	-266	-0.00128178	266	0.00021363
	733	196980	212754	216801			733	0.50982	0.54503	0.55741	0.04136			267	-0.000122074	-267	-0.000732444	267	0.000762963	-267	-0.00570696	267	0.000671407	-267	-0.00128178	267	0.000274667
	732	194865	212463	218249			732	0.50707	0.54317	0.55641	0.04166			268	-3.05185e-05	-268	-0.000701926	268	0.000732444	-268	-0.00570696	268	0.000671407	-268	-0.00128178	268	0.000335704
	731	192578	211912	219296			731	0.50416	0.5411	0.55544	0.04189			269	-6.1037e-05	-269	-0.000640889	269	0.000793481	-269	-0.005768	269	0.000671407	-269	-0.00128178	269	0.000335704
	730	190225	211062	219929			730	0.50127	0.53897	0.55445	0.04224			270	-6.1037e-05	-270	-0.000701926	270	0.000762963	-270	-0.005768	270	0.000671407	-270	-0.00134281	270	0.000274667
	729	187554	209795	220168			729	0.49819	0.53671	0.5533	0.04259			271	-3.05185e-05	-271	-0.000701926	271	0.000793481	-271	-0.005768	271	0.000671407	-271	-0.00128178	271	0.000335704
	728	184654	208261	220072			728	0.49515	0.53429	0.55219	0.04265			272	-3.05185e-05	-272	-0.000701926	272	0.000762963	-272	-0.005768	272	0.000732444	-272	-0.0013123	272	0.000366222
	727	181794	206549	219635			727	0.49225	0.53207	0.55099	0.04295			273	-3.05185e-05	-273	-0.000640889	273	0.000732444	-273	-0.005768	273	0.000671407	-273	-0.0013123	273	0.000396741
	726	178627	204455	218830			726	0.48908	0.52955	0.54952	0.04319			274	-3.05185e-05	-274	-0.000732444	274	0.000793481	-274	-0.00582904	274	0.000701926	-274	-0.0013123	274	0.000427259
	725	175329	202080	217672			725	0.4858	0.52703	0.54811	0.04362			275	-3.05185e-05	-275	-0.000671407	275	0.000732444	-275	-0.00579852	275	0.000671407	-275	-0.0013123	275	0.000457778
	724	172080	199587	216262			724	0.48268	0.52438	0.54661	0.04394			276	-6.1037e-05	-276	-0.000701926	276	0.000762963	-276	-0.00582904	276	0.000671407	-276	-0.00134281	276	0.000427259
	723	168712	196829	214507			723	0.4792	0.52146	0.545	0.04432			277	-3.05185e-05	-277	-0.000732444	277	0.000762963	-277	-0.00585955	277	0.000732444	-277	-0.00128178	277	0.000366222
	722	165180	193835	212413			722	0.47578	0.5186	0.54321	0.04452			278	0	-278	-0.000701926	278	0.000732444	-278	-0.00579852	278	0.000701926	-278	-0.00134281	278	0.000488296
	721	161701	190757	210139			721	0.47224	0.51549	0.54115	0.0447			279	0	-279	-0.000701926	279	0.000762963	-279	-0.00579852	279	0.000762963	-279	-0.00137333	279	0.000518815
	720	158230	187536	207579			720	0.46878	0.51249	0.53909	0.04508			280	0	-280	-0.000701926	280	0.000793481	-280	-0.00582904	280	0.000671407	-280	-0.00134281	280	0.000518815
	719	154552	184019	204723			719	0.46535	0.50953	0.53711	0.04544			281	-3.05185e-05	-281	-0.000701926	281	0.000793481	-281	-0.00579852	281	0.000701926	-281	-0.00134281	281	0.000488296
	718	150988	180473	201750			718	0.46159	0.50614	0.53462	0.04583			282	0	-282	-0.000701926	282	0.000762963	-282	-0.005768	282	0.000671407	-282	-0.00137333	282	0.000518815
	717	147535	176932	198631			717	0.45801	0.50282	0.53229	0.04608			283	0	-283	-0.000701926	283	0.000793481	-283	-0.00579852	283	0.000732444	-283	-0.00134281	283	0.000579852
	716	143949	173142	195200			716	0.45409	0.49909	0.52974	0.04641			284	0	-284	-0.000732444	284	0.000762963	-284	-0.00579852	284	0.000701926	-284	-0.00137333	284	0.000579852
	715	140416	169379	191720			715	0.45018	0.49561	0.5271	0.04661			285	0	-285	-0.000701926	285	0.000824	-285	-0.005768	285	0.000762963	-285	-0.00140385	285	0.000579852
	714	137067	165680	188185			714	0.44642	0.49202	0.52425	0.04694			286	6.1037e-05	-286	-0.000701926	286	0.000854518	-286	-0.005768	286	0.000732444	-286	-0.00140385	286	0.000579852
	713	133582	161771	184366			713	0.44241	0.48825	0.52129	0.04728			287	6.1037e-05	-287	-0.000732444	287	0.000854518	-287	-0.00582904	287	0.000732444	-287	-0.00140385	287	0.000579852
	712	130219	157892	180509			712	0.43843	0.48468	0.51834	0.0478			288	0	-288	-0.000732444	288	0.000762963	-288	-0.005768	288	0.000762963	-288	-0.00134281	288	0.000579852
	711	127078	154138	176756			711	0.43447	0.48075	0.51526	0.04825			289	6.1037e-05	-289	-0.000701926	289	0.000793481	-289	-0.005768	289	0.000762963	-289	-0.00143437	289	0.000640889
	710	123884	150294	172799			710	0.43022	0.47682	0.512	0.04849			290	3.05185e-05	-290	-0.000701926	290	0.000824	-290	-0.005768	290	0.000732444	-290	-0.00140385	290	0.000671407
	709	120768	146452	168773			709	0.42575	0.47258	0.50862	0.04891			291	9.15555e-05	-291	-0.000701926	291	0.000885037	-291	-0.005768	291	0.000793481	-291	-0.00140385	291	0.000640889
	708	117937	142918	164966			708	0.42187	0.4687	0.50532	0.04921			292	6.1037e-05	-292	-0.000732444	292	0.000824	-292	-0.00579852	292	0.000762963	-292	-0.00140385	292	0.000701926
	707	115042	139220	160986			707	0.41752	0.46447	0.50167	0.04955			293	9.15555e-05	-293	-0.000732444	293	0.000854518	-293	-0.005768	293	0.000762963	-293	-0.00140385	293	0.000671407
	706	112224	135514	157005			706	0.41318	0.46042	0.498	0.05014			294	9.15555e-05	-294	-0.000732444	294	0.000854518	-294	-0.00579852	294	0.000762963	-294	-0.00140385	294	0.000640889
	705	109702	132094	153236			705	0.40918	0.45652	0.49446	0.05051			295	9.15555e-05	-295	-0.000732444	295	0.000854518	-295	-0.005768	295	0.000762963	-295	-0.00146489	295	0.000732444
	704	107221	128738	149429			704	0.40462	0.45211	0.4906	0.05095			296	9.15555e-05	-296	-0.000762963	296	0.000854518	-296	-0.00579852	296	0.000762963	-296	-0.00143437	296	0.000762963
	703	104831	125430	145672			703	0.40017	0.44759	0.4866	0.05128			297	9.15555e-05	-297	-0.000732444	297	0.000824	-297	-0.005768	297	0.000793481	-297	-0.00146489	297	0.000732444
	702	102622	122299	142053			702	0.39575	0.44335	0.48269	0.05179			298	9.15555e-05	-298	-0.000762963	298	0.000854518	-298	-0.00579852	298	0.000762963	-298	-0.00149541	298	0.000824
	701	100577	119314	138574			701	0.3913	0.43896	0.47879	0.05242			299	6.1037e-05	-299	-0.000701926	299	0.000854518	-299	-0.00579852	299	0.000762963	-299	-0.00143437	299	0.000854518
	700	98519.6	116251	134961			700	0.38674	0.43447	0.47446	0.05291			300	0.000122074	-300	-0.000732444	300	0.000793481	-300	-0.005768	300	0.000793481	-300	-0.00146489	300	0.000915555
	699	96707.3	113489	131647			699	0.3825	0.43032	0.47046	0.05354			301	9.15555e-05	-301	-0.000732444	301	0.000885037	-301	-0.00582904	301	0.000824	-301	-0.00146489	301	0.000915555
	698	95086.8	110950	128524			698	0.37826	0.42609	0.46638	0.05397			302	9.15555e-05	-302	-0.000762963	302	0.000885037	-302	-0.00585955	302	0.000793481	-302	-0.00149541	302	0.000915555
	697	93496.5	108427	125397			697	0.37357	0.42161	0.46209	0.05461			303	0.000122074	-303	-0.000762963	303	0.000885037	-303	-0.00582904	303	0.000793481	-303	-0.00149541	303	0.000976592
	696	92061.8	106062	122443			696	0.3692	0.41722	0.45795	0.05532			304	0.000122074	-304	-0.000732444	304	0.000854518	-304	-0.00585955	304	0.000793481	-304	-0.00149541	304	0.000946074
	695	90800.9	103927	119721			695	0.36463	0.41304	0.45358	0.05582			305	0.000122074	-305	-0.000762963	305	0.000854518	-305	-0.00592059	305	0.000762963	-305	-0.00149541	305	0.00100711
	694	89627.5	101844	117002			694	0.36028	0.40855	0.44929	0.05653			306	0.000122074	-306	-0.000762963	306	0.000915555	-306	-0.00595111	306	0.000762963	-306	-0.00149541	306	0.00100711
	693	88589.7	99914.7	114471			693	0.35607	0.40449	0.4451	0.05733			307	9.15555e-05	-307	-0.000762963	307	0.000885037	-307	-0.00592059	307	0.000793481	-307	-0.00149541	307	0.00103763
	692	87688.9	98254.1	112213			692	0.35209	0.40044	0.4409	0.05806			308	0.000122074	-308	-0.000762963	308	0.000885037	-308	-0.00595111	308	0.000762963	-308	-0.00149541	308	0.00109867
	691	86852.8	96678.2	110023			691	0.34766	0.39626	0.43669	0.05876			309	0.000122074	-309	-0.000793481	309	0.000946074	-309	-0.00595111	309	0.000793481	-309	-0.00155644	309	0.00112918
	690	86103.8	95213.7	107941			690	0.34348	0.39211	0.43248	0.0596			310	0.000122074	-310	-0.000824	310	0.000885037	-310	-0.00592059	310	0.000793481	-310	-0.00152593	310	0.00112918
	689	85539.1	93956	106172			689	0.33955	0.38819	0.42837	0.06054			311	0.000152593	-311	-0.000793481	311	0.000946074	-311	-0.00595111	311	0.000854518	-311	-0.00149541	311	0.00112918
	688	84993.1	92766.3	104412			688	0.33543	0.3841	0.42423	0.06147			312	0.000122074	-312	-0.000793481	312	0.000946074	-312	-0.00595111	312	0.000854518	-312	-0.00155644	312	0.0011597
	687	84530.2	91685.8	102787			687	0.33161	0.38023	0.42011	0.06255			313	0.000122074	-313	-0.000824	313	0.000946074	-313	-0.00595111	313	0.000793481	-313	-0.00155644	313	0.00125126
	686	84164.8	90873.3	101448			686	0.32802	0.3769	0.41628	0.0637			314	0.000183111	-314	-0.000732444	314	0.000946074	-314	-0.00595111	314	0.000854518	-314	-0.00158696	314	0.00125126
	685	83851.8	90077.9	100179			685	0.32436	0.37333	0.41239	0.0648			315	0.000183111	-315	-0.000793481	315	0.000854518	-315	-0.00595111	315	0.000793481	-315	-0.00155644	315	0.0013123
	684	83556.1	89418.8	99067.5			684	0.32077	0.36966	0.4086	0.06589			316	0.000122074	-316	-0.000793481	316	0.000946074	-316	-0.00598163	316	0.000824	-316	-0.001648	316	0.00134281
	683	83327.1	88836.3	98072.2			683	0.31705	0.36615	0.40494	0.0673			317	0.000183111	-317	-0.000824	317	0.000946074	-317	-0.00601215	317	0.000824	-317	-0.00161748	317	0.0013123
	682	83153	88367.5	97251.7			682	0.31378	0.36285	0.40136	0.06858			318	0.000152593	-318	-0.000824	318	0.000946074	-318	-0.00601215	318	0.000793481	-318	-0.00158696	318	0.00140385
	681	82952.2	87968.4	96466.6			681	0.3104	0.35968	0.39767	0.07015			319	0.00021363	-319	-0.000824	319	0.000946074	-319	-0.00604266	319	0.000793481	-319	-0.001648	319	0.00140385
	680	82818.7	87673.1	95862.4			680	0.30746	0.35681	0.39444	0.0718			320	0.00021363	-320	-0.000824	320	0.000946074	-320	-0.00601215	320	0.000793481	-320	-0.001648	320	0.00146489
	679	82653	87465	95365			679	0.30459	0.35409	0.3914	0.07343			321	0.000183111	-321	-0.000793481	321	0.000946074	-321	-0.00604266	321	0.000854518	-321	-0.001648	321	0.00149541
	678	82459.6	87246.8	94942.8			678	0.30161	0.3511	0.38828	0.07521			322	0.00021363	-322	-0.000793481	322	0.000946074	-322	-0.00604266	322	0.000854518	-322	-0.001648	322	0.00149541
	677	82287.4	87095.7	94581.3			677	0.29893	0.34858	0.38542	0.0772			323	0.00021363	-323	-0.000824	323	0.000946074	-323	-0.00604266	323	0.000854518	-323	-0.00167852	323	0.00155644
	676	82100	86972.5	94351.9			676	0.29632	0.34603	0.38266	0.07932			324	0.00021363	-324	-0.000793481	324	0.000946074	-324	-0.00604266	324	0.000885037	-324	-0.001648	324	0.00161748
	675	81897	86893.7	94148.4			675	0.29358	0.34355	0.38002	0.08153			325	0.000244148	-325	-0.000824	325	0.000946074	-325	-0.00604266	325	0.000885037	-325	-0.00170904	325	0.00161748
	674	81570.5	86813.6	93983.9			674	0.29137	0.34139	0.37746	0.08397			326	0.00021363	-326	-0.000762963	326	0.000946074	-326	-0.00607318	326	0.000854518	-326	-0.00170904	326	0.00161748
	673	81254.5	86704.3	93859			673	0.28934	0.33942	0.37526	0.08669			327	0.000244148	-327	-0.000854518	327	0.000946074	-327	-0.00604266	327	0.000854518	-327	-0.00170904	327	0.00173956
	672	80871.6	86603.2	93767.4			672	0.28733	0.3376	0.37312	0.08957			328	0.000244148	-328	-0.000824	328	0.000946074	-328	-0.0061037	328	0.000854518	-328	-0.00170904	328	0.00180059
	671	80433.2	86463.2	93714.5			671	0.28524	0.33566	0.37129	0.09225			329	0.00021363	-329	-0.000854518	329	0.000946074	-329	-0.00604266	329	0.000854518	-329	-0.00167852	329	0.00183111
	670	79930.2	86278.1	93625.3			670	0.28343	0.3338	0.36944	0.09567			330	0.00021363	-330	-0.000824	330	0.000946074	-330	-0.00607318	330	0.000885037	-330	-0.00177007	330	0.00189215
	669	79323.4	86035.6	93538.1			669	0.28147	0.33207	0.3676	0.09929			331	0.000244148	-331	-0.000824	331	0.000946074	-331	-0.00607318	331	0.000793481	-331	-0.00173956	331	0.00189215
	668	78718.6	85789.5	93394.3			668	0.27986	0.33055	0.36599	0.10276			332	0.000244148	-332	-0.000824	332	0.000946074	-332	-0.00604266	332	0.000854518	-332	-0.00177007	332	0.0019837
	667	77959.4	85445.6	93246.1			667	0.27861	0.32937	0.36472	0.10702			333	0.000244148	-333	-0.000824	333	0.000976592	-333	-0.00613422	333	0.000854518	-333	-0.00173956	333	0.00201422
	666	77188.6	85074.6	93040.2			666	0.27732	0.32823	0.36348	0.11139			334	0.000274667	-334	-0.000854518	334	0.000946074	-334	-0.00613422	334	0.000854518	-334	-0.00177007	334	0.00210578
	665	76293.7	84592.5	92785.7			665	0.27595	0.3268	0.36227	0.11588			335	0.000305185	-335	-0.000824	335	0.000976592	-335	-0.00613422	335	0.000885037	-335	-0.00180059	335	0.00210578
	664	75413.7	84070	92486.5			664	0.27471	0.32589	0.36145	0.12096			336	0.000244148	-336	-0.000824	336	0.000976592	-336	-0.00616474	336	0.000915555	-336	-0.00180059	336	0.00219733
	663	74437.1	83495.9	92128.7			663	0.27327	0.32453	0.36032	0.12652			337	0.000305185	-337	-0.000824	337	0.00100711	-337	-0.00616474	337	0.000885037	-337	-0.00180059	337	0.00222785
	662	73326.9	82791.3	91602.1			662	0.27234	0.32345	0.35935	0.13222			338	0.000244148	-338	-0.000854518	338	0.00100711	-338	-0.00616474	338	0.000946074	-338	-0.00183111	338	0.00234993
	661	72161.9	81979.9	91050.1			661	0.27153	0.32262	0.35868	0.13845			339	0.000305185	-339	-0.000854518	339	0.000976592	-339	-0.00616474	339	0.000885037	-339	-0.00186163	339	0.00238044
	660	71049.4	81160.8	90444			660	0.27057	0.32171	0.35782	0.14498			340	0.000274667	-340	-0.000824	340	0.000976592	-340	-0.00619526	340	0.000885037	-340	-0.00183111	340	0.00244148
	659	69779.2	80169.6	89686.8			659	0.26983	0.32091	0.35737	0.15218			341	0.000305185	-341	-0.000854518	341	0.000976592	-341	-0.00616474	341	0.000946074	-341	-0.00189215	341	0.00253304
	658	68511.1	79130.9	88881.2			658	0.26894	0.32003	0.35659	0.15963			342	0.000305185	-342	-0.000885037	342	0.000976592	-342	-0.00619526	342	0.000885037	-342	-0.00189215	342	0.00256355
	657	67212.6	78056.8	88005			657	0.26814	0.31926	0.35615	0.16814			343	0.000305185	-343	-0.000885037	343	0.00100711	-343	-0.00619526	343	0.000946074	-343	-0.00189215	343	0.00262459
	656	65840.3	76891.2	86978.5			656	0.26722	0.31824	0.35537	0.17684			344	0.000305185	-344	-0.000854518	344	0.00100711	-344	-0.00625629	344	0.000946074	-344	-0.00189215	344	0.00271615
	655	64363.9	75583.5	85840.3			655	0.2667	0.31744	0.3547	0.18585			345	0.000366222	-345	-0.000854518	345	0.00103763	-345	-0.00619526	345	0.000885037	-345	-0.00189215	345	0.00277718
	654	63033.8	74337.5	84725.4			654	0.26609	0.31669	0.35412	0.19604			346	0.000366222	-346	-0.000885037	346	0.00100711	-346	-0.00622578	346	0.000946074	-346	-0.00192267	346	0.00289926
	653	61625.5	72971.5	83474			653	0.2655	0.31591	0.35372	0.20655			347	0.000335704	-347	-0.000946074	347	0.00103763	-347	-0.00625629	347	0.000946074	-347	-0.00195318	347	0.00292978
	652	60155.7	71524.8	82129.4			652	0.26499	0.31518	0.35299	0.2176			348	0.000396741	-348	-0.000885037	348	0.00103763	-348	-0.00628681	348	0.000946074	-348	-0.00195318	348	0.00302133
	651	58784.5	70121.8	80796.8			651	0.26422	0.31408	0.35234	0.22993			349	0.000366222	-349	-0.000885037	349	0.00100711	-349	-0.00628681	349	0.000946074	-349	-0.00195318	349	0.00305185
	650	57319.6	68642.6	79281.5			650	0.26349	0.313	0.35156	0.24283			350	0.000366222	-350	-0.000885037	350	0.00100711	-350	-0.00628681	350	0.000976592	-350	-0.0019837	350	0.00320444
	649	55838.7	67071.8	77708.9			649	0.26296	0.31211	0.35077	0.25589			351	0.000335704	-351	-0.000854518	351	0.00103763	-351	-0.00631733	351	0.000946074	-351	-0.0019837	351	0.00326548
	648	54464.4	65545.1	76176.6			648	0.26246	0.31114	0.34988	0.27021			352	0.000335704	-352	-0.000946074	352	0.00100711	-352	-0.00631733	352	0.000946074	-352	-0.0019837	352	0.00335704
	647	53126.5	64025.2	74628			647	0.26156	0.31001	0.34888	0.28536			353	0.000305185	-353	-0.000915555	353	0.00100711	-353	-0.00628681	353	0.000946074	-353	-0.0019837	353	0.00347911
	646	51794.3	62481.8	72986.8			646	0.26106	0.30888	0.34807	0.30061			354	0.000396741	-354	-0.000885037	354	0.00103763	-354	-0.00631733	354	0.000946074	-354	-0.00204474	354	0.00357067
	645	50464.8	60927.4	71326.3			645	0.2602	0.30749	0.3468	0.31743			355	0.000396741	-355	-0.000885037	355	0.00103763	-355	-0.00634785	355	0.000915555	-355	-0.00207526	355	0.0036317
	644	49217.1	59456.4	69702.1			644	0.25954	0.30606	0.34553	0.33503			356	0.000396741	-356	-0.000915555	356	0.00106815	-356	-0.00634785	356	0.000946074	-356	-0.00204474	356	0.00372326
	643	47960.5	57886.1	67978.4			643	0.25857	0.30463	0.3441	0.35262			357	0.000366222	-357	-0.000946074	357	0.00103763	-357	-0.00634785	357	0.000946074	-357	-0.00207526	357	0.00390637
	642	46778.2	56373.9	66313.3			642	0.25786	0.30317	0.34257	0.37165			358	0.000396741	-358	-0.000793481	358	0.00100711	-358	-0.00640889	358	0.000946074	-358	-0.00207526	358	0.00399792
	641	45718.4	54956.7	64748.4			641	0.2569	0.3015	0.34112	0.39128			359	0.000335704	-359	-0.000946074	359	0.00103763	-359	-0.00634785	359	0.000946074	-359	-0.00207526	359	0.00405896
	640	44674.7	53567.7	63068.6			640	0.25629	0.30014	0.33957	0.41128			360	0.000457778	-360	-0.000946074	360	0.00103763	-360	-0.00643941	360	0.000946074	-360	-0.00207526	360	0.00424207
	639	43659.9	52217.4	61499.5			639	0.25518	0.29825	0.33767	0.43204			361	0.000396741	-361	-0.000946074	361	0.00100711	-361	-0.00640889	361	0.000946074	-361	-0.0021363	361	0.00433363
	638	42741.6	50940.9	59958.7			638	0.25398	0.29632	0.33565	0.45451			362	0.000396741	-362	-0.000946074	362	0.00106815	-362	-0.00637837	362	0.000976592	-362	-0.0021363	362	0.00442518
	637	41843.9	49643.3	58459.9			637	0.25275	0.29405	0.33331	0.47639			363	0.000427259	-363	-0.000946074	363	0.00109867	-363	-0.00640889	363	0.000946074	-363	-0.00216681	363	0.00460829
	636	41101.5	48508	57003.7			636	0.25139	0.29198	0.33081	0.49858			364	0.000427259	-364	-0.000976592	364	0.00103763	-364	-0.00640889	364	0.000946074	-364	-0.00219733	364	0.00466933
	635	40388.9	47406.1	55644.9			635	0.25025	0.28973	0.32849	0.5218			365	0.000427259	-365	-0.000946074	365	0.00106815	-365	-0.00643941	365	0.00100711	-365	-0.00219733	365	0.00488296
	634	39787.8	46362.1	54299.9			634	0.24873	0.28744	0.32575	0.54537			366	0.000427259	-366	-0.000976592	366	0.00103763	-366	-0.00646992	366	0.000946074	-366	-0.00219733	366	0.00491348
	633	39150.9	45365.5	53023.7			633	0.24755	0.28507	0.32326	0.56862			367	0.000427259	-367	-0.000946074	367	0.00109867	-367	-0.00650044	367	0.000976592	-367	-0.00222785	367	0.00506607
	632	38717.3	44548.4	51884.6			632	0.24598	0.28258	0.3204	0.59292			368	0.000396741	-368	-0.000946074	368	0.00103763	-368	-0.00646992	368	0.000976592	-368	-0.00225837	368	0.00524918
	631	38327.3	43770.4	50811			631	0.2442	0.27957	0.31716	0.61709			369	0.000488296	-369	-0.000946074	369	0.00109867	-369	-0.00650044	369	0.000976592	-369	-0.00222785	369	0.00537126
	630	37989.3	42983.1	49744.9			630	0.24211	0.2768	0.31382	0.64019			370	0.000457778	-370	-0.00100711	370	0.00109867	-370	-0.00650044	370	0.000976592	-370	-0.00225837	370	0.00552385
	629	37774.7	42400	48866.2			629	0.24054	0.27402	0.31063	0.66409			371	0.000457778	-371	-0.000976592	371	0.00109867	-371	-0.00653096	371	0.00100711	-371	-0.00225837	371	0.00564592
	628	37602.6	41852.4	48006.1			628	0.23862	0.27113	0.30711	0.68832			372	0.000427259	-372	-0.00100711	372	0.00109867	-372	-0.00656148	372	0.000976592	-372	-0.00231941	372	0.00582904
	627	37518.8	41423.1	47268.4			627	0.23661	0.26803	0.30361	0.71054			373	0.000488296	-373	-0.00100711	373	0.00109867	-373	-0.00662252	373	0.000976592	-373	-0.00225837	373	0.00598163
	626	37496.9	41082.1	46624			626	0.23443	0.26481	0.30002	0.73401			374	0.000488296	-374	-0.00100711	374	0.00109867	-374	-0.00662252	374	0.00100711	-374	-0.00238044	374	0.00619526
	625	37606.9	40829.3	46111.1			625	0.23212	0.26159	0.29612	0.75654			375	0.000488296	-375	-0.00100711	375	0.00109867	-375	-0.00662252	375	0.000946074	-375	-0.00238044	375	0.00631733
	624	37826	40661.7	45680.8			624	0.22966	0.25826	0.29203	0.77755			376	0.000488296	-376	-0.00100711	376	0.00109867	-376	-0.006592	376	0.00100711	-376	-0.00238044	376	0.00650044
	623	38014.4	40585.9	45310.8			623	0.22702	0.25473	0.28782	0.79826			377	0.000488296	-377	-0.00103763	377	0.00112918	-377	-0.00662252	377	0.00100711	-377	-0.00238044	377	0.00677511
	622	38323.8	40596.3	45085.9			622	0.22462	0.25148	0.28394	0.81875			378	0.000518815	-378	-0.00100711	378	0.00103763	-378	-0.00662252	378	0.00100711	-378	-0.00238044	378	0.0069277
	621	38664.9	40666.9	44920.9			621	0.22209	0.24791	0.27957	0.83744			379	0.000488296	-379	-0.00100711	379	0.00103763	-379	-0.00665304	379	0.00100711	-379	-0.00244148	379	0.00711081
	620	39152	40906.7	44891			620	0.21926	0.2442	0.27538	0.85558			380	0.000518815	-380	-0.00100711	380	0.00109867	-380	-0.00662252	380	0.000976592	-380	-0.00241096	380	0.00726341
	619	39646.8	41217.6	45004.4			619	0.21659	0.24081	0.27135	0.87307			381	0.000488296	-381	-0.00103763	381	0.00112918	-381	-0.00665304	381	0.00100711	-381	-0.00244148	381	0.00753807
	618	40231.8	41570.3	45162			618	0.21331	0.23688	0.26661	0.88921			382	0.000549333	-382	-0.00103763	382	0.00112918	-382	-0.00665304	382	0.00100711	-382	-0.00244148	382	0.0077517
	617	40902	42058.2	45436.3			617	0.21033	0.23306	0.26205	0.90366			383	0.000549333	-383	-0.00100711	383	0.00109867	-383	-0.00665304	383	0.00103763	-383	-0.00244148	383	0.00793481
	616	41513.2	42541.1	45785.9			616	0.20736	0.2294	0.25784	0.918			384	0.000518815	-384	-0.00100711	384	0.00109867	-384	-0.00668355	384	0.000976592	-384	-0.002472	384	0.00814844
	615	42236.2	43164.1	46274.7			615	0.20412	0.22564	0.25322	0.93088			385	0.000549333	-385	-0.00106815	385	0.00112918	-385	-0.00668355	385	0.00100711	-385	-0.002472	385	0.00836207
	614	42977.2	43879.5	46816.2			614	0.20076	0.22174	0.2488	0.94194			386	0.000549333	-386	-0.00103763	386	0.0011597	-386	-0.00674459	386	0.00103763	-386	-0.002472	386	0.0085757
	613	43772.1	44611.9	47457.9			613	0.19754	0.21806	0.24436	0.95273			387	0.000579852	-387	-0.00103763	387	0.00112918	-387	-0.00677511	387	0.00103763	-387	-0.00256355	387	0.00881985
	612	44541.7	45378.9	48184.1			612	0.19402	0.21403	0.23965	0.96194			388	0.000549333	-388	-0.00103763	388	0.00119022	-388	-0.00680563	388	0.00100711	-388	-0.002472	388	0.00912503
	611	45370.8	46261.2	48968			611	0.19073	0.20997	0.23527	0.96982			389	0.000579852	-389	-0.00103763	389	0.0011597	-389	-0.00680563	389	0.00100711	-389	-0.00256355	389	0.00927763
	610	46178.5	47159.4	49847.1			610	0.1873	0.2062	0.23097	0.97724			390	0.000579852	-390	-0.00103763	390	0.0011597	-390	-0.00683615	390	0.000976592	-390	-0.00262459	390	0.00955229
	609	46934	48059	50740.5			609	0.18354	0.20233	0.22631	0.98327			391	0.000579852	-391	-0.00103763	391	0.00112918	-391	-0.00683615	391	0.00103763	-391	-0.00262459	391	0.00979644
	608	47708.8	48980.5	51711.9			608	0.18044	0.19866	0.22218	0.98815			392	0.00061037	-392	-0.00109867	392	0.00112918	-392	-0.00683615	392	0.00103763	-392	-0.00262459	392	0.0100711
	607	48440.3	49957.1	52748.1			607	0.17723	0.19484	0.21812	0.99212			393	0.00061037	-393	-0.00103763	393	0.00119022	-393	-0.00689718	393	0.00103763	-393	-0.00265511	393	0.0103763
	606	49207.5	50891.7	53769.1			606	0.17362	0.19112	0.21389	0.9953			394	0.000579852	-394	-0.00106815	394	0.0011597	-394	-0.00683615	394	0.00100711	-394	-0.00268563	394	0.010651
	605	49856.9	51874.4	54877.4			605	0.1699	0.18734	0.20946	0.99758			395	0.00061037	-395	-0.00109867	395	0.0011597	-395	-0.00689718	395	0.00103763	-395	-0.00265511	395	0.0108951
	604	50438.3	52794.2	55928.9			604	0.16653	0.1834	0.20528	0.99888			396	0.00061037	-396	-0.00109867	396	0.0011597	-396	-0.00689718	396	0.00103763	-396	-0.00268563	396	0.0111698
	603	50933.2	53659.3	56953.1			603	0.16296	0.1797	0.20149	0.99992			397	0.00061037	-397	-0.00109867	397	0.0011597	-397	-0.00695822	397	0.00109867	-397	-0.00268563	397	0.0115055
	602	51425	54493.1	58004			602	0.15949	0.17616	0.19728	1			398	0.00061037	-398	-0.00109867	398	0.0011597	-398	-0.00689718	398	0.00100711	-398	-0.00268563	398	0.0118412
	601	51784.8	55314.1	59096.6			601	0.15626	0.17283	0.19364	0.99925			399	0.00061037	-399	-0.00112918	399	0.00125126	-399	-0.00698874	399	0.00103763	-399	-0.00271615	399	0.0120548
	600	52091.2	56007	59981.3			600	0.15309	0.16922	0.1899	0.9981			400	0.00061037	-400	-0.00112918	400	0.0011597	-400	-0.00698874	400	0.00109867	-400	-0.00268563	400	0.012421
	599	52252.1	56629.4	60899.6			599	0.14941	0.16547	0.18559	0.99673			401	0.000640889	-401	-0.00112918	401	0.00119022	-401	-0.00698874	401	0.00100711	-401	-0.00274667	401	0.0127262
	598	52335.2	57138.7	61739.4			598	0.14616	0.16208	0.18185	0.99486			402	0.000671407	-402	-0.00112918	402	0.00119022	-402	-0.00698874	402	0.00103763	-402	-0.0028077	402	0.0130619
	597	52322.3	57565.6	62447.8			597	0.14314	0.15884	0.17839	0.99247			403	0.000701926	-403	-0.00112918	403	0.0011597	-403	-0.00701926	403	0.00106815	-403	-0.00277718	403	0.0133671
	596	52226.6	57935	63108.8			596	0.13988	0.15544	0.17481	0.99028			404	0.000671407	-404	-0.00112918	404	0.00125126	-404	-0.00701926	404	0.00103763	-404	-0.0028077	404	0.0137638
	595	51930.1	58108.6	63604.1			595	0.13681	0.15212	0.1714	0.98746			405	0.000671407	-405	-0.0013123	405	0.00119022	-405	-0.00701926	405	0.00106815	-405	-0.00283822	405	0.0140385
	594	51710.8	58170.9	63972.8			594	0.13374	0.14906	0.16823	0.98455			406	0.000701926	-406	-0.00119022	406	0.0011597	-406	-0.00701926	406	0.00103763	-406	-0.00289926	406	0.0143132
	593	51257.1	58173.3	64253.3			593	0.13063	0.1457	0.1647	0.98196			407	0.000671407	-407	-0.00119022	407	0.0011597	-407	-0.00701926	407	0.00106815	-407	-0.00286874	407	0.0147404
	592	50780.3	58023.4	64404.7			592	0.12774	0.14241	0.16111	0.97924			408	0.000671407	-408	-0.00119022	408	0.00119022	-408	-0.00708029	408	0.00106815	-408	-0.00286874	408	0.0151067
	591	50150.4	57779.4	64383			591	0.12502	0.13949	0.15807	0.97669			409	0.000671407	-409	-0.00119022	409	0.00122074	-409	-0.00711081	409	0.00109867	-409	-0.00289926	409	0.0154118
	590	49463.7	57356.6	64217.9			590	0.1219	0.13633	0.15489	0.97443			410	0.000732444	-410	-0.00122074	410	0.00122074	-410	-0.00708029	410	0.00103763	-410	-0.00289926	410	0.0158391
	589	48685.3	56872.7	63933.8			589	0.1197	0.13374	0.15252	0.97168			411	0.000701926	-411	-0.00122074	411	0.00122074	-411	-0.00711081	411	0.00109867	-411	-0.00292978	411	0.0162053
	588	47927.1	56213.9	63503			588	0.11673	0.1307	0.14897	0.9696			412	0.000671407	-412	-0.00125126	412	0.00122074	-412	-0.00701926	412	0.00112918	-412	-0.0029603	412	0.0166021
	587	47099.6	55514.6	62945.7			587	0.11386	0.12802	0.14615	0.96797			413	0.000732444	-413	-0.00125126	413	0.00122074	-413	-0.00711081	413	0.00109867	-413	-0.00299081	413	0.0169683
	586	46226.5	54659	62297			586	0.11147	0.12502	0.14325	0.96639			414	0.00061037	-414	-0.00122074	414	0.00119022	-414	-0.00704978	414	0.00112918	-414	-0.0029603	414	0.017365
	585	45218.2	53747.3	61437.2			585	0.10896	0.12252	0.14026	0.96534			415	0.000701926	-415	-0.00122074	415	0.00122074	-415	-0.00711081	415	0.00109867	-415	-0.0029603	415	0.0177313
	584	44304.3	52809.6	60537.7			584	0.10663	0.11966	0.13776	0.96418			416	0.000671407	-416	-0.00119022	416	0.00125126	-416	-0.00714133	416	0.00106815	-416	-0.0029603	416	0.018128
	583	43277.8	51736.8	59532.4			583	0.10405	0.11706	0.13515	0.96341			417	0.000701926	-417	-0.00125126	417	0.00125126	-417	-0.00717185	417	0.00109867	-417	-0.00305185	417	0.0184942
	582	42245.3	50596.3	58448.4			582	0.10248	0.11517	0.13257	0.963			418	0.000732444	-418	-0.00125126	418	0.00125126	-418	-0.00717185	418	0.00109867	-418	-0.00308237	418	0.018891
	581	41276	49483.7	57279.4			581	0.09974	0.11243	0.12976	0.96311			419	0.000732444	-419	-0.00125126	419	0.00125126	-419	-0.00723289	419	0.00103763	-419	-0.00305185	419	0.0193182
	580	40132	48340.7	55983.4			580	0.09781	0.10974	0.12724	0.96287			420	0.000732444	-420	-0.00125126	420	0.00122074	-420	-0.00723289	420	0.00109867	-420	-0.00305185	420	0.019715
	579	39230	47189.6	54794.6			579	0.09576	0.10776	0.12545	0.96371			421	0.000732444	-421	-0.00125126	421	0.00122074	-421	-0.00723289	421	0.00109867	-421	-0.00311289	421	0.0201117
	578	38324.8	45983.8	53490.7			578	0.09321	0.10535	0.12233	0.96497			422	0.000762963	-422	-0.00134281	422	0.0011597	-422	-0.00723289	422	0.00112918	-422	-0.00317392	422	0.020539
	577	37383.6	44808.7	52302.2			577	0.09133	0.1029	0.11996	0.96579			423	0.000793481	-423	-0.00125126	423	0.00128178	-423	-0.00726341	423	0.00112918	-423	-0.00314341	423	0.0209967
	576	36518.1	43618.6	50911.5			576	0.08928	0.10094	0.11772	0.96663			424	0.000793481	-424	-0.0013123	424	0.00125126	-424	-0.00729392	424	0.00112918	-424	-0.00317392	424	0.021363
	575	35643.4	42508.1	49698.3			575	0.08735	0.09889	0.11577	0.96797			425	0.000793481	-425	-0.0013123	425	0.00122074	-425	-0.00729392	425	0.0011597	-425	-0.00317392	425	0.0218207
	574	34776.3	41316.8	48401.6			574	0.08655	0.09724	0.11342	0.9692			426	0.000793481	-426	-0.0013123	426	0.00128178	-426	-0.00732444	426	0.0011597	-426	-0.00323496	426	0.022248
	573	34033.9	40324.3	47117.8			573	0.08397	0.09483	0.11121	0.97098			427	0.000793481	-427	-0.00128178	427	0.00128178	-427	-0.00732444	427	0.00109867	-427	-0.00323496	427	0.0226142
	572	33248.2	39234.6	45919.6			572	0.08256	0.09321	0.10944	0.97256			428	0.000732444	-428	-0.0013123	428	0.00125126	-428	-0.00732444	428	0.00109867	-428	-0.00323496	428	0.023072
	571	32562.7	38325.5	44838.5			571	0.08131	0.09099	0.10744	0.97432			429	0.000762963	-429	-0.00134281	429	0.00125126	-429	-0.00738548	429	0.0011597	-429	-0.003296	429	0.0234687
	570	31968.3	37434.5	43673			570	0.07933	0.08955	0.1057	0.97417			430	0.000793481	-430	-0.0013123	430	0.00128178	-430	-0.00738548	430	0.0011597	-430	-0.003296	430	0.0238655
	569	31201.9	36476.7	42551.7			569	0.07829	0.08778	0.10366	0.97651			431	0.000824	-431	-0.00134281	431	0.00128178	-431	-0.007416	431	0.00112918	-431	-0.003296	431	0.0243233
	568	30671.7	35680.6	41523.3			568	0.07685	0.08641	0.10199	0.97753			432	0.000824	-432	-0.00137333	432	0.00128178	-432	-0.00738548	432	0.0011597	-432	-0.003296	432	0.0246895
	567	30396.3	34925	40699.6			567	0.07605	0.08517	0.10001	0.97797			433	0.000793481	-433	-0.00137333	433	0.00128178	-433	-0.007416	433	0.0011597	-433	-0.00335704	433	0.0250557
	566	29633.5	34065.1	39632.5			566	0.07466	0.08349	0.09858	0.97996			434	0.000854518	-434	-0.00143437	434	0.00128178	-434	-0.00747703	434	0.0011597	-434	-0.00335704	434	0.025544
	565	29283.7	33522.4	38845.5			565	0.07392	0.08228	0.09725	0.97896			435	0.000824	-435	-0.00137333	435	0.00128178	-435	-0.00744652	435	0.0011597	-435	-0.00341807	435	0.0259713
	564	28761.7	32799.9	37986.8			564	0.07302	0.08125	0.09509	0.98051			436	0.000732444	-436	-0.00143437	436	0.00134281	-436	-0.00744652	436	0.0011597	-436	-0.00341807	436	0.026368
	563	28688.5	32484.8	37205.2			563	0.07216	0.08056	0.09347	0.97912			437	0.000824	-437	-0.00137333	437	0.00134281	-437	-0.00750755	437	0.0011597	-437	-0.00338755	437	0.0267953
	562	28068.4	31834.9	36607.5			562	0.07142	0.07954	0.09255	0.97754			438	0.000885037	-438	-0.00143437	438	0.0013123	-438	-0.00747703	438	0.0011597	-438	-0.00344859	438	0.0271615
	561	27861.9	31235.9	35988.5			561	0.07006	0.07746	0.09174	0.97716			439	0.000885037	-439	-0.00143437	439	0.00128178	-439	-0.00753807	439	0.0011597	-439	-0.00344859	439	0.0274972
	560	27320.3	30945.7	35392			560	0.0704	0.07795	0.09151	0.9763			440	0.000885037	-440	-0.00146489	440	0.00134281	-440	-0.00750755	440	0.0011597	-440	-0.00354015	440	0.0279855
	559	27062.9	30425.9	34893.5			559	0.07092	0.07722	0.08997	0.97404			441	0.000885037	-441	-0.00143437	441	0.00128178	-441	-0.00756859	441	0.0011597	-441	-0.00344859	441	0.0283517
	558	26828	29988	34296.7			558	0.06969	0.07581	0.08865	0.97194			442	0.000885037	-442	-0.00146489	442	0.00134281	-442	-0.00756859	442	0.0011597	-442	-0.00354015	442	0.0287484
	557	26652.7	29681.4	33826			557	0.06905	0.07558	0.08864	0.96899			443	0.000885037	-443	-0.00146489	443	0.00137333	-443	-0.00759911	443	0.00119022	-443	-0.00360118	443	0.0290841
	556	26291.9	29442.9	33587.4			556	0.06939	0.07552	0.08764	0.96323			444	0.000854518	-444	-0.00146489	444	0.00134281	-444	-0.00759911	444	0.00119022	-444	-0.00360118	444	0.0294809
	555	26213.6	28986.8	33035			555	0.07025	0.07762	0.08845	0.96191			445	0.000885037	-445	-0.00146489	445	0.00137333	-445	-0.00759911	445	0.00122074	-445	-0.00360118	445	0.0299081
	554	25787.3	28874.7	32740.3			554	0.0703	0.07695	0.08818	0.9575			446	0.000885037	-446	-0.00146489	446	0.00134281	-446	-0.00762963	446	0.0011597	-446	-0.0036317	446	0.0302133
	553	25751.9	28589.1	32556			553	0.06946	0.07582	0.08731	0.95167			447	0.000946074	-447	-0.00149541	447	0.00134281	-447	-0.00762963	447	0.0011597	-447	-0.00366222	447	0.0305795
	552	25324.5	28305.7	32138.5			552	0.07021	0.07615	0.08667	0.94719			448	0.000915555	-448	-0.00143437	448	0.0013123	-448	-0.00769066	448	0.0011597	-448	-0.00372326	448	0.0309458
	551	25028.4	27826.5	31833.4			551	0.07173	0.07742	0.08859	0.94147			449	0.000915555	-449	-0.00152593	449	0.00134281	-449	-0.00766015	449	0.0011597	-449	-0.00375378	449	0.0312815
	550	24996.2	27636.5	31456.6			550	0.07185	0.07852	0.08746	0.93848			450	0.000915555	-450	-0.00149541	450	0.00140385	-450	-0.00769066	450	0.0011597	-450	-0.00372326	450	0.0316477
	549	24650.3	27599.7	31273.8			549	0.07187	0.07702	0.0871	0.93256			451	0.000915555	-451	-0.00149541	451	0.00134281	-451	-0.00772118	451	0.00119022	-451	-0.0037843	451	0.0318918
	548	24201.6	27086.8	30792.8			548	0.0735	0.07999	0.08943	0.92487			452	0.000885037	-452	-0.00152593	452	0.00137333	-452	-0.00778222	452	0.00122074	-452	-0.00381481	452	0.0322581
	547	23867.7	26776.5	30562.3			547	0.07542	0.08159	0.09229	0.91909			453	0.000915555	-453	-0.00152593	453	0.00137333	-453	-0.0077517	453	0.0011597	-453	-0.00384533	453	0.0325632
	546	23664.4	26873	30351			546	0.0745	0.08139	0.08799	0.91099			454	0.000946074	-454	-0.00158696	454	0.00137333	-454	-0.0077517	454	0.00122074	-454	-0.00381481	454	0.0328074
	545	22770.6	26083.1	29898.5			545	0.07626	0.08447	0.09296	0.9045			455	0.000946074	-455	-0.00155644	455	0.00137333	-455	-0.00778222	455	0.00125126	-455	-0.00390637	455	0.0331431
	544	23182.9	25558.2	29509.1			544	0.07868	0.08377	0.09354	0.89904			456	0.000946074	-456	-0.00152593	456	0.00137333	-456	-0.0077517	456	0.0011597	-456	-0.00390637	456	0.0334178
	543	22571.6	25642.5	29085.4			543	0.08107	0.08499	0.09477	0.88825			457	0.000946074	-457	-0.00161748	457	0.00137333	-457	-0.00778222	457	0.00119022	-457	-0.00393689	457	0.033723
	542	22414.6	25212.1	28674.2			542	0.08222	0.08922	0.09811	0.88513			458	0.000946074	-458	-0.00158696	458	0.00137333	-458	-0.00778222	458	0.00119022	-458	-0.00393689	458	0.0339061
	541	21604.8	24630.1	28256			541	0.08477	0.09059	0.10057	0.87278			459	0.000976592	-459	-0.00161748	459	0.00143437	-459	-0.00781274	459	0.00119022	-459	-0.00399792	459	0.0341807
	540	21505	24440	27808.7			540	0.08237	0.09019	0.1001	0.86697			460	0.000976592	-460	-0.00161748	460	0.00143437	-460	-0.00781274	460	0.00125126	-460	-0.00405896	460	0.0344249
	539	21168.8	24178.5	27544.4			539	0.08518	0.09319	0.1032	0.85961			461	0.000976592	-461	-0.001648	461	0.00143437	-461	-0.00790429	461	0.00125126	-461	-0.00408948	461	0.0346385
	538	20610.2	23591.3	27263.8			538	0.08692	0.09481	0.10398	0.85141			462	0.000976592	-462	-0.00167852	462	0.00143437	-462	-0.00790429	462	0.00122074	-462	-0.00408948	462	0.0348216
	537	20967.4	23449.6	26638.1			537	0.08911	0.09712	0.10533	0.84231			463	0.000946074	-463	-0.00167852	463	0.00140385	-463	-0.00796533	463	0.00122074	-463	-0.00415052	463	0.0350352
	536	20567.7	22808.7	26453.1			536	0.09081	0.10105	0.10668	0.8347			464	0.000976592	-464	-0.00167852	464	0.00143437	-464	-0.00799585	464	0.00122074	-464	-0.00421155	464	0.0352489
	535	19945.7	22556.2	25852.3			535	0.09041	0.10132	0.10854	0.82334			465	0.000946074	-465	-0.00170904	465	0.00143437	-465	-0.00802637	465	0.00125126	-465	-0.00421155	465	0.035432
	534	19208.2	21664.5	25609.3			534	0.0969	0.10432	0.11249	0.81933			466	0.000976592	-466	-0.00170904	466	0.00143437	-466	-0.00799585	466	0.0011597	-466	-0.00421155	466	0.0355846
	533	19590.4	21968.1	25236.3			533	0.0988	0.10863	0.11675	0.81139			467	0.000976592	-467	-0.00173956	467	0.00143437	-467	-0.00808741	467	0.00125126	-467	-0.00427259	467	0.0357067
	532	19418.5	21483.5	24774.7			532	0.09826	0.10902	0.11839	0.80009			468	0.00103763	-468	-0.00170904	468	0.00143437	-468	-0.00808741	468	0.00125126	-468	-0.00433363	468	0.0358898
	531	18833	20858.9	23990			531	0.10112	0.11073	0.1163	0.79459			469	0.000976592	-469	-0.00177007	469	0.00140385	-469	-0.00811792	469	0.0011597	-469	-0.00436415	469	0.0360729
	530	18265.6	20909.6	23381.2			530	0.10073	0.11226	0.1217	0.78453			470	0.000976592	-470	-0.00180059	470	0.00143437	-470	-0.00811792	470	0.00122074	-470	-0.00439467	470	0.0361644
	529	17945.3	20046.1	23108			529	0.10329	0.11552	0.12485	0.77673			471	0.00103763	-471	-0.00180059	471	0.00140385	-471	-0.00817896	471	0.00125126	-471	-0.00439467	471	0.0362865
	528	18134.2	19824.1	22819.8			528	0.10612	0.117	0.12584	0.76764			472	0.00103763	-472	-0.00180059	472	0.00143437	-472	-0.00820948	472	0.00125126	-472	-0.0044557	472	0.0364086
	527	18114.7	20042.1	22916.3			527	0.10322	0.11781	0.12736	0.76002			473	0.00103763	-473	-0.00180059	473	0.00137333	-473	-0.00824	473	0.00125126	-473	-0.00448622	473	0.0365001
	526	18408.7	19493	22485.7			526	0.10679	0.12112	0.12973	0.75417			474	0.00100711	-474	-0.00180059	474	0.00143437	-474	-0.00824	474	0.00122074	-474	-0.00457778	474	0.0365612
	525	18048.5	19657.2	22409			525	0.10597	0.11732	0.12957	0.74479			475	0.00103763	-475	-0.00186163	475	0.00143437	-475	-0.00824	475	0.00128178	-475	-0.00457778	475	0.0366222
	524	18010	19082.9	21908.1			524	0.10686	0.1212	0.13189	0.73977			476	0.00103763	-476	-0.00189215	476	0.00146489	-476	-0.00827052	476	0.00125126	-476	-0.00469985	476	0.0366527
	523	18079.8	19331.2	21691			523	0.10784	0.12183	0.13194	0.73141			477	0.00103763	-477	-0.00186163	477	0.00143437	-477	-0.00830103	477	0.00125126	-477	-0.00469985	477	0.0367138
	522	18179.5	19609.9	21709			522	0.10941	0.1234	0.13327	0.725			478	0.00106815	-478	-0.00192267	478	0.00149541	-478	-0.00833155	478	0.00125126	-478	-0.00473037	478	0.0367443
	521	18150.5	19474.5	21872.8			521	0.11025	0.12528	0.13611	0.71811			479	0.00109867	-479	-0.00192267	479	0.00149541	-479	-0.00836207	479	0.00128178	-479	-0.00479141	479	0.0367443
	520	18139	19220.2	21459.8			520	0.11052	0.12411	0.13602	0.7085			480	0.00109867	-480	-0.00192267	480	0.00143437	-480	-0.00845363	480	0.00128178	-480	-0.00485244	480	0.0367748
	519	18434.1	19055.9	21364.9			519	0.10706	0.12303	0.13396	0.70318			481	0.00106815	-481	-0.00192267	481	0.00146489	-481	-0.00842311	481	0.00125126	-481	-0.00491348	481	0.0367443
	518	18473.2	19059.5	21244.3			518	0.10924	0.12407	0.13472	0.69324			482	0.00103763	-482	-0.0019837	482	0.00143437	-482	-0.00848415	482	0.00137333	-482	-0.00497452	482	0.0367748
	517	18560.2	18923.5	21541.2			517	0.10872	0.12381	0.13716	0.6867			483	0.00106815	-483	-0.0019837	483	0.00149541	-483	-0.0085757	483	0.00128178	-483	-0.00500504	483	0.0367748
	516	18948.9	19836.1	21537			516	0.10827	0.12364	0.13819	0.68013			484	0.00106815	-484	-0.0019837	484	0.00146489	-484	-0.00860622	484	0.00128178	-484	-0.00506607	484	0.0367748
	515	18855.7	19620.4	21436.7			515	0.10811	0.12431	0.13761	0.67425			485	0.00109867	-485	-0.0019837	485	0.00149541	-485	-0.00860622	485	0.00128178	-485	-0.00509659	485	0.0367138
	514	19330.8	20104	21627			514	0.10762	0.12336	0.13684	0.66569			486	0.00109867	-486	-0.00204474	486	0.00149541	-486	-0.00866726	486	0.00128178	-486	-0.00518815	486	0.0366832
	513	19645.8	20237.9	21976.5			513	0.10705	0.12241	0.13691	0.65945			487	0.000976592	-487	-0.00201422	487	0.00146489	-487	-0.00869778	487	0.00128178	-487	-0.00524918	487	0.0365917
	512	20075	20620.5	22117.7			512	0.10653	0.12446	0.13639	0.65216			488	0.00109867	-488	-0.00210578	488	0.00149541	-488	-0.00869778	488	0.00128178	-488	-0.00531022	488	0.0365612
	511	20440.9	20836.8	22622.6			511	0.10745	0.12453	0.1371	0.64673			489	0.00109867	-489	-0.00210578	489	0.00146489	-489	-0.00875881	489	0.00128178	-489	-0.00537126	489	0.0365001
	510	20772.5	21249.4	22964			510	0.10546	0.12383	0.13657	0.63815			490	0.00109867	-490	-0.00210578	490	0.00149541	-490	-0.00878933	490	0.00134281	-490	-0.00540178	490	0.0364086
	509	20999	21222	22975.8			509	0.10577	0.12304	0.13827	0.63155			491	0.00109867	-491	-0.00216681	491	0.00146489	-491	-0.00878933	491	0.00128178	-491	-0.00546281	491	0.0363475
	508	20934.9	21463.4	23131.6			508	0.1057	0.12209	0.13664	0.62541			492	0.00109867	-492	-0.00219733	492	0.00149541	-492	-0.00881985	492	0.0013123	-492	-0.00558489	492	0.0362255
	507	21586.8	22175.1	23527.8			507	0.10306	0.12116	0.13496	0.61888			493	0.00119022	-493	-0.00219733	493	0.00149541	-493	-0.00885037	493	0.00128178	-493	-0.00561541	493	0.0361644
	506	21964.4	22353	23913.9			506	0.10208	0.11945	0.13279	0.61326			494	0.00112918	-494	-0.00222785	494	0.00149541	-494	-0.0089114	494	0.00128178	-494	-0.00570696	494	0.0360729
	505	22008.3	22369.7	24032			505	0.1029	0.12121	0.13472	0.60396			495	0.00109867	-495	-0.00219733	495	0.00146489	-495	-0.00894192	495	0.00134281	-495	-0.005768	495	0.0359203
	504	22153.6	23138.1	24506.7			504	0.10348	0.12079	0.13393	0.59811			496	0.0011597	-496	-0.00234993	496	0.00149541	-496	-0.00900296	496	0.00134281	-496	-0.00585955	496	0.0357982
	503	22669.9	23291.1	24831.4			503	0.10121	0.12009	0.1346	0.59165			497	0.00119022	-497	-0.00228889	497	0.00152593	-497	-0.009064	497	0.00134281	-497	-0.00592059	497	0.0356761
	502	22728.6	23589.4	25385.4			502	0.10202	0.12102	0.13386	0.58419			498	0.00112918	-498	-0.00238044	498	0.00152593	-498	-0.00909452	498	0.00134281	-498	-0.00601215	498	0.0355235
	501	22981.3	23866.9	25614			501	0.09944	0.11858	0.13164	0.57857			499	0.00119022	-499	-0.00238044	499	0.00149541	-499	-0.00918607	499	0.00140385	-499	-0.0061037	499	0.035432
	500	23141.1	24147.5	26026.1			500	0.10118	0.11978	0.13407	0.57256			500	0.0011597	-500	-0.002472	500	0.00152593	-500	-0.00918607	500	0.00134281	-500	-0.00622578	500	0.0352489
	499	23648.4	24515.8	26445.1			499	0.10051	0.1191	0.13276	0.5655			501	0.0011597	-501	-0.00244148	501	0.00152593	-501	-0.00927763	501	0.00134281	-501	-0.00628681	501	0.0351268
	498	23718.1	24813.2	26739.2			498	0.09914	0.11824	0.13251	0.55844			502	0.0011597	-502	-0.002472	502	0.00152593	-502	-0.00927763	502	0.00134281	-502	-0.00634785	502	0.0349742
	497	23878.9	25058.1	27106			497	0.09868	0.11747	0.13252	0.55195			503	0.0011597	-503	-0.00250252	503	0.00155644	-503	-0.00933866	503	0.00134281	-503	-0.00643941	503	0.0349132
	496	23992.5	25311.6	27328.6			496	0.09787	0.11686	0.13127	0.54653			504	0.0011597	-504	-0.00250252	504	0.00149541	-504	-0.00943022	504	0.00134281	-504	-0.00653096	504	0.0346995
	495	23999.7	25272.2	27466.9			495	0.09753	0.11722	0.13231	0.54034			505	0.00119022	-505	-0.00259407	505	0.00152593	-505	-0.00946074	505	0.00137333	-505	-0.00665304	505	0.034547
	494	24297.5	25721.3	27916.9			494	0.09814	0.11729	0.13146	0.53393			506	0.00112918	-506	-0.00265511	506	0.00152593	-506	-0.00955229	506	0.00137333	-506	-0.00677511	506	0.0343638
	493	24419.7	25961.4	28240.3			493	0.09573	0.11554	0.12968	0.52727			507	0.00122074	-507	-0.00262459	507	0.00152593	-507	-0.00958281	507	0.00137333	-507	-0.00686666	507	0.0342418
	492	24564.6	25987.4	28445.4			492	0.09654	0.1154	0.1315	0.52233			508	0.00122074	-508	-0.00271615	508	0.00152593	-508	-0.00967437	508	0.00137333	-508	-0.00701926	508	0.0341197
	491	24674.6	26358.9	28802.4			491	0.09539	0.11534	0.1307	0.51705			509	0.00119022	-509	-0.00274667	509	0.00152593	-509	-0.00967437	509	0.00137333	-509	-0.00714133	509	0.0339366
	490	24912.8	26665.6	29009			490	0.09474	0.11383	0.12971	0.51084			510	0.00119022	-510	-0.00277718	510	0.00152593	-510	-0.00976592	510	0.00143437	-510	-0.00726341	510	0.0337535
	489	24762.2	26593.9	29217.7			489	0.09417	0.1132	0.13003	0.50454			511	0.00122074	-511	-0.00277718	511	0.00161748	-511	-0.00979644	511	0.00137333	-511	-0.00735496	511	0.0335704
	488	24819.8	26801.4	29570.2			488	0.09361	0.11347	0.12971	0.49904			512	0.00122074	-512	-0.00286874	512	0.00152593	-512	-0.00982696	512	0.00143437	-512	-0.00747703	512	0.0334483
	487	24911.8	26799.6	29663.4			487	0.09204	0.11184	0.1288	0.49352			513	0.00122074	-513	-0.0029603	513	0.00152593	-513	-0.00991852	513	0.00140385	-513	-0.00762963	513	0.0332652
	486	25079.6	27022.1	30010.4			486	0.09149	0.11168	0.12792	0.48949			514	0.00122074	-514	-0.00299081	514	0.00152593	-514	-0.00997955	514	0.00137333	-514	-0.0077517	514	0.0330821
	485	24900.5	27120.6	30041.1			485	0.09061	0.11173	0.12792	0.48504			515	0.00122074	-515	-0.0029603	515	0.00155644	-515	-0.0100711	515	0.00137333	-515	-0.00793481	515	0.0329295
	484	25014.2	27279.4	30313.3			484	0.08919	0.10963	0.12709	0.4798			516	0.00122074	-516	-0.00305185	516	0.00161748	-516	-0.0101016	516	0.00143437	-516	-0.00811792	516	0.0327769
	483	25187.4	27409.7	30658.1			483	0.08778	0.10867	0.12585	0.47529			517	0.00122074	-517	-0.00314341	517	0.00155644	-517	-0.0101627	517	0.00140385	-517	-0.00820948	517	0.0325938
	482	25255.5	27377.1	30771.7			482	0.08657	0.10825	0.12528	0.47058			518	0.00125126	-518	-0.00314341	518	0.00152593	-518	-0.0102542	518	0.00137333	-518	-0.00836207	518	0.0324107
	481	25190.4	27543.4	30919.1			481	0.08499	0.10557	0.12395	0.46509			519	0.00122074	-519	-0.00320444	519	0.00158696	-519	-0.0102542	519	0.00143437	-519	-0.00851466	519	0.0322581
	480	25181.6	27484.6	31074.3			480	0.08428	0.10538	0.12321	0.46103			520	0.00128178	-520	-0.003296	520	0.00158696	-520	-0.0103763	520	0.00143437	-520	-0.00875881	520	0.0321665
	479	25345.4	27701.6	31127.2			479	0.08328	0.10433	0.12262	0.45632			521	0.00122074	-521	-0.003296	521	0.00161748	-521	-0.0104984	521	0.00143437	-521	-0.0089114	521	0.0319529
	478	25346.8	27848.2	31325.3			478	0.08096	0.1026	0.12076	0.45239			522	0.00122074	-522	-0.00341807	522	0.00161748	-522	-0.0105594	522	0.00143437	-522	-0.00909452	522	0.0317698
	477	25320	27851.9	31458.2			477	0.08015	0.10087	0.1203	0.44855			523	0.00128178	-523	-0.00344859	523	0.00158696	-523	-0.010651	523	0.00140385	-523	-0.00927763	523	0.0315867
	476	25343.5	27876.5	31618.4			476	0.07837	0.10017	0.11895	0.44471			524	0.00128178	-524	-0.00347911	524	0.00158696	-524	-0.010712	524	0.00143437	-524	-0.00946074	524	0.0314035
	475	25224.4	27838.6	31530			475	0.07768	0.09906	0.11859	0.44156			525	0.00122074	-525	-0.00357067	525	0.00152593	-525	-0.0107425	525	0.00137333	-525	-0.00970489	525	0.0312815
	474	25407.5	27986.5	31629.7			474	0.07665	0.09801	0.11764	0.43744			526	0.00128178	-526	-0.0036317	526	0.00161748	-526	-0.0109256	526	0.00140385	-526	-0.00994903	526	0.0310984
	473	25227.3	27831.2	31635.4			473	0.0749	0.09652	0.1165	0.43433			527	0.0013123	-527	-0.00369274	527	0.00158696	-527	-0.0110172	527	0.00143437	-527	-0.0101321	527	0.0309763
	472	25219.7	27833.8	31642.7			472	0.07249	0.09538	0.11543	0.43113			528	0.00128178	-528	-0.00375378	528	0.001648	-528	-0.0110782	528	0.00143437	-528	-0.0103763	528	0.0307321
	471	25200.4	27870.2	31744.4			471	0.07179	0.09454	0.11535	0.42749			529	0.0013123	-529	-0.00387585	529	0.00161748	-529	-0.0111698	529	0.00146489	-529	-0.0106204	529	0.0306406
	470	24962.5	27636.4	31514.5			470	0.07078	0.09323	0.11381	0.42433			530	0.0013123	-530	-0.00393689	530	0.00158696	-530	-0.0113224	530	0.00143437	-530	-0.0108951	530	0.030427
	469	24974.2	27555.9	31603			469	0.0691	0.09153	0.11301	0.42123			531	0.0013123	-531	-0.00396741	531	0.00161748	-531	-0.0114139	531	0.00143437	-531	-0.0111698	531	0.0303049
	468	24877.7	27510.4	31517.8			468	0.06761	0.09054	0.11206	0.41814			532	0.00137333	-532	-0.00405896	532	0.001648	-532	-0.0115055	532	0.00143437	-532	-0.0114444	532	0.0301218
	467	24750.7	27591.6	31458.7			467	0.06729	0.08976	0.11247	0.41466			533	0.0013123	-533	-0.00418104	533	0.00152593	-533	-0.0116276	533	0.00143437	-533	-0.0117496	533	0.0299387
	466	24586.3	27362.1	31326.2			466	0.06584	0.08894	0.11176	0.41272			534	0.0013123	-534	-0.00424207	534	0.00161748	-534	-0.0117191	534	0.00143437	-534	-0.0120548	534	0.0298166
	465	24447.3	27109.7	31159.4			465	0.0645	0.0877	0.11116	0.4108			535	0.00137333	-535	-0.00433363	535	0.00158696	-535	-0.0118107	535	0.00143437	-535	-0.0123905	535	0.029664
	464	24082.9	27017.2	30890.8			464	0.06356	0.08698	0.11072	0.40791			536	0.00137333	-536	-0.00442518	536	0.001648	-536	-0.0119022	536	0.00143437	-536	-0.0127262	536	0.0295419
	463	24041.9	26860.2	30855.7			463	0.06234	0.08585	0.11071	0.40551			537	0.00137333	-537	-0.00454726	537	0.001648	-537	-0.0120548	537	0.00143437	-537	-0.0130924	537	0.0293588
	462	23937.3	26598.9	30658.7			462	0.06151	0.08576	0.11084	0.40291			538	0.00137333	-538	-0.00460829	538	0.001648	-538	-0.0121464	538	0.00146489	-538	-0.0134892	538	0.0292367
	461	23749.4	26425.3	30466.2			461	0.06089	0.08533	0.11104	0.40039			539	0.00137333	-539	-0.00479141	539	0.001648	-539	-0.012299	539	0.00143437	-539	-0.0138859	539	0.0290536
	460	23524.6	26219.3	30204.5			460	0.05954	0.08455	0.11111	0.39892			540	0.00137333	-540	-0.00485244	540	0.00167852	-540	-0.012421	540	0.00140385	-540	-0.0143132	540	0.028901
	459	23178.8	25969.9	29926.2			459	0.05911	0.08442	0.11173	0.39688			541	0.00140385	-541	-0.004944	541	0.001648	-541	-0.0126041	541	0.00143437	-541	-0.014771	541	0.028779
	458	22985.4	25756.4	29726.7			458	0.05806	0.08403	0.11213	0.39529			542	0.00140385	-542	-0.00509659	542	0.00161748	-542	-0.0127567	542	0.00143437	-542	-0.0151677	542	0.0285958
	457	22773.7	25479.4	29449.9			457	0.05784	0.08369	0.11326	0.39268			543	0.00140385	-543	-0.00521867	543	0.001648	-543	-0.0128788	543	0.00146489	-543	-0.015595	543	0.0285348
	456	22426.3	25121.2	29179.8			456	0.05705	0.08338	0.11398	0.39129			544	0.00137333	-544	-0.00537126	544	0.001648	-544	-0.013123	544	0.00146489	-544	-0.0161443	544	0.0283212
	455	22163.2	24982.3	28942.7			455	0.05582	0.08376	0.11525	0.38941			545	0.00140385	-545	-0.00546281	545	0.001648	-545	-0.0132756	545	0.00143437	-545	-0.0167241	545	0.0281686
	454	22030	24614.3	28715			454	0.05665	0.08471	0.11703	0.38808			546	0.00143437	-546	-0.00561541	546	0.00161748	-546	-0.0134587	546	0.00149541	-546	-0.017243	546	0.0281075
	453	21558	24312.8	28350.7			453	0.05576	0.08449	0.11794	0.38629			547	0.00143437	-547	-0.005768	547	0.001648	-547	-0.0136113	547	0.00143437	-547	-0.0177923	547	0.027955
	452	21378.1	24036	28091.2			452	0.05539	0.08548	0.11985	0.38437			548	0.00143437	-548	-0.00595111	548	0.001648	-548	-0.0138249	548	0.00149541	-548	-0.0183721	548	0.0277718
	451	21087.9	23803.4	27912.9			451	0.05513	0.08589	0.12203	0.38285			549	0.00143437	-549	-0.0061037	549	0.001648	-549	-0.013947	549	0.00146489	-549	-0.019013	549	0.0276803
	450	20796.5	23478.4	27704.6			450	0.05523	0.08676	0.12438	0.3813			550	0.00140385	-550	-0.00628681	550	0.001648	-550	-0.0141301	550	0.00146489	-550	-0.019715	550	0.0275277
	449	20565.5	23279.1	27447.3			449	0.05487	0.08705	0.12623	0.38044			551	0.00143437	-551	-0.00650044	551	0.00167852	-551	-0.0143437	551	0.00146489	-551	-0.0203558	551	0.0273751
	448	20153.1	22833.1	27027			448	0.05449	0.08782	0.12901	0.37959			552	0.00146489	-552	-0.00668355	552	0.00177007	-552	-0.0145878	552	0.00149541	-552	-0.0210273	552	0.0272835
	447	19929.8	22484.8	26873.3			447	0.05473	0.08916	0.13143	0.37842			553	0.00146489	-553	-0.00689718	553	0.00167852	-553	-0.0148015	553	0.00149541	-553	-0.0217902	553	0.027192
	446	19553.1	22259.3	26609.8			446	0.05426	0.09001	0.13378	0.377			554	0.00146489	-554	-0.00711081	554	0.00167852	-554	-0.0151067	554	0.00143437	-554	-0.0225532	554	0.0270089
	445	19503.2	22107.9	26469.5			445	0.05443	0.09113	0.13636	0.3758			555	0.00146489	-555	-0.00729392	555	0.00170904	-555	-0.0153203	555	0.00146489	-555	-0.0233161	555	0.0268868
	444	19107.7	21713.9	26199.9			444	0.05416	0.0921	0.1392	0.37443			556	0.00152593	-556	-0.00759911	556	0.00173956	-556	-0.015595	556	0.00149541	-556	-0.0241096	556	0.0267037
	443	18727.4	21347.6	25998.9			443	0.05469	0.09389	0.14228	0.37361			557	0.00146489	-557	-0.00778222	557	0.001648	-557	-0.0159001	557	0.00149541	-557	-0.0249336	557	0.0266427
	442	18610.9	21263.1	25828.8			442	0.0542	0.09494	0.14449	0.37155			558	0.00146489	-558	-0.00808741	558	0.001648	-558	-0.0161443	558	0.00149541	-558	-0.0258187	558	0.0265206
	441	18210.9	20851.6	25557.8			441	0.0543	0.09641	0.14707	0.37134			559	0.00149541	-559	-0.00833155	559	0.001648	-559	-0.0165105	559	0.00146489	-559	-0.0266732	559	0.0264901
	440	18140.7	20613.7	25552.9			440	0.05495	0.09851	0.15009	0.37058			560	0.00146489	-560	-0.00863674	560	0.001648	-560	-0.0167852	560	0.00149541	-560	-0.0274667	560	0.0262764
	439	17783.9	20510.4	25407.6			439	0.05457	0.09936	0.15207	0.36918			561	0.00149541	-561	-0.00894192	561	0.001648	-561	-0.0170904	561	0.00146489	-561	-0.0283517	561	0.0261544
	438	17805.1	20302.7	25401.4			438	0.05446	0.10081	0.15403	0.36823			562	0.00146489	-562	-0.00924711	562	0.00173956	-562	-0.0174566	562	0.00146489	-562	-0.0293283	562	0.0260933
	437	17516.8	20168.9	25314.8			437	0.05401	0.10257	0.15604	0.3675			563	0.00146489	-563	-0.00964385	563	0.00173956	-563	-0.0178533	563	0.00149541	-563	-0.0302744	563	0.0259713
	436	17317.7	20025.5	25262.6			436	0.05393	0.10394	0.15746	0.36691			564	0.00149541	-564	-0.0100101	564	0.00170904	-564	-0.0182501	564	0.00149541	-564	-0.031251	564	0.0258492
	435	17292.5	19998.1	25370			435	0.05408	0.10537	0.15841	0.36603			565	0.00155644	-565	-0.0104068	565	0.00170904	-565	-0.0185858	565	0.00149541	-565	-0.0322581	565	0.0257271
	434	17164.6	19794	25556.2			434	0.05392	0.1067	0.1597	0.36475			566	0.00152593	-566	-0.0108036	566	0.00167852	-566	-0.019013	566	0.00152593	-566	-0.0333262	566	0.0256661
	433	17157.2	19924.9	25864.9			433	0.05406	0.10903	0.1606	0.36495			567	0.00149541	-567	-0.0112613	567	0.00173956	-567	-0.0194403	567	0.00152593	-567	-0.0344249	567	0.0255135
	432	17130.1	19910.8	26099.6			432	0.05366	0.11054	0.16066	0.36421			568	0.00152593	-568	-0.0116886	568	0.00173956	-568	-0.0199591	568	0.00152593	-568	-0.0355846	568	0.0254219
	431	17029.8	19923.4	26499.3			431	0.05389	0.11253	0.16018	0.36304			569	0.00155644	-569	-0.0121769	569	0.00167852	-569	-0.0204474	569	0.00152593	-569	-0.0366527	569	0.0253609
	430	16983	19965.6	27001.6			430	0.05423	0.11417	0.15889	0.36304			570	0.00149541	-570	-0.0126652	570	0.00173956	-570	-0.0209662	570	0.00149541	-570	-0.037843	570	0.0252693
	429	17057.7	20179.3	27555.1			429	0.05468	0.11639	0.15831	0.36255			571	0.00152593	-571	-0.013245	571	0.00173956	-571	-0.021485	571	0.00152593	-571	-0.0390942	571	0.0251473
	428	17245.7	20529.9	28385			428	0.05525	0.11884	0.15679	0.36223			572	0.00155644	-572	-0.0137028	572	0.00170904	-572	-0.0220649	572	0.00152593	-572	-0.040376	572	0.0250557
	427	17077.2	20542.2	29115.8			427	0.05567	0.12141	0.15427	0.36223			573	0.00149541	-573	-0.0142827	573	0.00170904	-573	-0.0226753	573	0.00146489	-573	-0.0416578	573	0.0249336
	426	17107.9	20895.6	29974.7			426	0.05625	0.12359	0.15209	0.36195			574	0.00146489	-574	-0.0149846	574	0.00170904	-574	-0.0233467	574	0.00149541	-574	-0.0430006	574	0.0248421
	425	17286.3	21376	31073.1			425	0.05757	0.12615	0.14905	0.36196			575	0.00155644	-575	-0.0155034	575	0.00177007	-575	-0.0240181	575	0.00152593	-575	-0.0444349	575	0.0247505
	424	17377.6	21725.3	32067.7			424	0.05868	0.12841	0.14595	0.36168			576	0.00155644	-576	-0.0161443	576	0.00173956	-576	-0.02472	576	0.00155644	-576	-0.0458083	576	0.024659
	423	17356.3	22196.4	33134.1			423	0.06036	0.1306	0.1432	0.3619			577	0.00158696	-577	-0.0168462	577	0.00173956	-577	-0.0254524	577	0.00152593	-577	-0.0473037	577	0.0245674
	422	17374.8	22732.8	34278.5			422	0.06216	0.13307	0.13903	0.36252			578	0.00158696	-578	-0.0175481	578	0.00173956	-578	-0.0262154	578	0.00158696	-578	-0.0487686	578	0.0244453
	421	17351.2	23187.1	35546.1			421	0.06402	0.13416	0.13393	0.36209			579	0.00155644	-579	-0.0183111	579	0.00177007	-579	-0.0270394	579	0.00152593	-579	-0.0502335	579	0.0244453
	420	17439.6	23884.2	36600.4			420	0.0661	0.13552	0.13103	0.36259			580	0.00158696	-580	-0.0190435	580	0.00170904	-580	-0.027955	580	0.00152593	-580	-0.0517594	580	0.0242927
	419	17409.8	24510.1	37511			419	0.0685	0.13673	0.12673	0.36368			581	0.00161748	-581	-0.0198981	581	0.00173956	-581	-0.0288095	581	0.00152593	-581	-0.0533769	581	0.0241707
	418	17577.7	25302	38480.4			418	0.07233	0.13786	0.12357	0.3642			582	0.00158696	-582	-0.0206915	582	0.00177007	-582	-0.0297861	582	0.00152593	-582	-0.0549638	582	0.0240791
	417	17439.5	25994.8	39042.8			417	0.07451	0.13703	0.11856	0.36445			583	0.00161748	-583	-0.0215461	583	0.00170904	-583	-0.0308237	583	0.00155644	-583	-0.0564592	583	0.0240486
	416	17485.2	26970.9	39476.8			416	0.07795	0.1364	0.11537	0.36422			584	0.00155644	-584	-0.0224616	584	0.00180059	-584	-0.0318918	584	0.00152593	-584	-0.0581378	584	0.0239265
	415	17730.2	27726.1	39654			415	0.08179	0.13544	0.11068	0.36487			585	0.00158696	-585	-0.0234077	585	0.00173956	-585	-0.033021	585	0.00152593	-585	-0.0596942	585	0.023835
	414	17861.8	28694.4	39463.4			414	0.08561	0.13322	0.10768	0.36621			586	0.00158696	-586	-0.0243233	586	0.00177007	-586	-0.0342112	586	0.00152593	-586	-0.0613422	586	0.0237434
	413	18081.1	29659.2	38989.2			413	0.08892	0.13064	0.10434	0.36587			587	0.00158696	-587	-0.0252998	587	0.00177007	-587	-0.035371	587	0.00155644	-587	-0.0629292	587	0.0236518
	412	18632.2	30524.9	38471.7			412	0.09234	0.1278	0.10137	0.36617			588	0.001648	-588	-0.0262764	588	0.00180059	-588	-0.0366222	588	0.00152593	-588	-0.0645161	588	0.0235603
	411	18881	31252.9	37484.2			411	0.0964	0.12486	0.0994	0.36587			589	0.00161748	-589	-0.0273141	589	0.00180059	-589	-0.037965	589	0.00158696	-589	-0.0661336	589	0.0234993
	410	19447	31853.2	36410.9			410	0.09934	0.12299	0.0975	0.36624			590	0.00167852	-590	-0.0283822	590	0.00177007	-590	-0.0392468	590	0.00158696	-590	-0.0676901	590	0.0234382
	409	20197.8	32444.2	35274.2			409	0.10211	0.11826	0.09506	0.36666			591	0.001648	-591	-0.0295114	591	0.00177007	-591	-0.0406812	591	0.00155644	-591	-0.069216	591	0.0233772
	408	20905.3	32606.9	33968.7			408	0.10479	0.11395	0.09262	0.3662			592	0.001648	-592	-0.0306101	592	0.00173956	-592	-0.0420545	592	0.00158696	-592	-0.0707419	592	0.0233161
	407	21743.3	32738.8	32804			407	0.10628	0.11053	0.0908	0.36686			593	0.001648	-593	-0.0317698	593	0.00173956	-593	-0.0435194	593	0.00158696	-593	-0.0722678	593	0.0231941
	406	22873.1	32788.9	31815			406	0.10719	0.10776	0.08909	0.36569			594	0.00167852	-594	-0.0329905	594	0.00177007	-594	-0.0449843	594	0.00158696	-594	-0.0736717	594	0.0231025
	405	23426.3	32327.4	30664.8			405	0.10889	0.10412	0.08847	0.36502			595	0.00167852	-595	-0.0342112	595	0.00177007	-595	-0.0465407	595	0.00155644	-595	-0.0750755	595	0.023011
	404	24360.4	31759.8	29763.7			404	0.1083	0.10155	0.0873	0.36537			596	0.00170904	-596	-0.0354625	596	0.00180059	-596	-0.0480056	596	0.00152593	-596	-0.0763878	596	0.0229499
	403	25349.5	31153.7	28952.5			403	0.10819	0.09946	0.08652	0.36458			597	0.00167852	-597	-0.0366832	597	0.00186163	-597	-0.0495315	597	0.00155644	-597	-0.0776696	597	0.0228889
	402	25919.5	30267.6	28169.4			402	0.10682	0.09709	0.08533	0.3645			598	0.00167852	-598	-0.0380566	598	0.00180059	-598	-0.0511795	598	0.00158696	-598	-0.0788598	598	0.0227973
	401	26536.1	29589.4	27499.4			401	0.10616	0.09548	0.08523	0.36329			599	0.00170904	-599	-0.0394604	599	0.00177007	-599	-0.0525834	599	0.00158696	-599	-0.0800195	599	0.0227363
	400	26849.3	28648.8	26884			400	0.10396	0.09424	0.08426	0.36217			600	0.00167852	-600	-0.0408032	600	0.00180059	-600	-0.0541704	600	0.00158696	-600	-0.0809961	600	0.0226142
	399	27190.6	28030.1	26606			399	0.10189	0.09381	0.08396	0.36139			601	0.00170904	-601	-0.0422071	601	0.00177007	-601	-0.0556658	601	0.00152593	-601	-0.0819727	601	0.0226142
	398	27367.3	27170.7	26244.3			398	0.10005	0.09358	0.08366	0.36069			602	0.00170904	-602	-0.043611	602	0.00180059	-602	-0.0571917	602	0.00161748	-602	-0.0827662	602	0.0225532
	397	27192	26557.2	25989.5			397	0.09857	0.09356	0.08332	0.35964			603	0.00170904	-603	-0.0450453	603	0.00180059	-603	-0.0587481	603	0.00158696	-603	-0.0834376	603	0.0224616
	396	27104.7	25933.3	25845.6			396	0.09763	0.09367	0.08241	0.35876			604	0.00167852	-604	-0.0465102	604	0.00180059	-604	-0.0601825	604	0.00161748	-604	-0.0839869	604	0.0224006
	395	26840.9	25581.8	25536.4			395	0.09484	0.0926	0.08106	0.3567			605	0.00170904	-605	-0.0480056	605	0.00186163	-605	-0.0616169	605	0.00155644	-605	-0.0844142	605	0.0223395
	394	26385.2	25014.9	25546.4			394	0.09544	0.0944	0.08162	0.35813			606	0.00173956	-606	-0.0495315	606	0.00180059	-606	-0.0630818	606	0.00152593	-606	-0.0847194	606	0.0222785
	393	25811.5	24627.8	25355.9			393	0.09399	0.09321	0.08165	0.35589			607	0.00170904	-607	-0.0511185	607	0.00183111	-607	-0.0644246	607	0.00161748	-607	-0.0847499	607	0.022187
	392	25402.3	24442.9	25447.8			392	0.09354	0.09282	0.0798	0.35542			608	0.00170904	-608	-0.0526139	608	0.00177007	-608	-0.0657674	608	0.00155644	-608	-0.0846583	608	0.0221259
	391	25090.5	24157.5	25302.7			391	0.09339	0.09323	0.07982	0.35442			609	0.00180059	-609	-0.0541398	609	0.00183111	-609	-0.0670492	609	0.00161748	-609	-0.0844142	609	0.0220649
	390	24287.9	23777	25267.2			390	0.09295	0.09349	0.08115	0.35362			610	0.00170904	-610	-0.0557268	610	0.00180059	-610	-0.068392	610	0.00158696	-610	-0.0839259	610	0.0220038
	389	24023.9	23936.1	25293.4			389	0.09263	0.09312	0.08027	0.3536			611	0.00180059	-611	-0.0572527	611	0.00186163	-611	-0.0696127	611	0.00161748	-611	-0.0832545	611	0.0219428
	388	23734.9	23937.5	25266			388	0.09254	0.09313	0.08037	0.3527			612	0.00177007	-612	-0.0588397	612	0.00183111	-612	-0.0708945	612	0.00161748	-612	-0.0823084	612	0.0218818
	387	23355.2	23889	25120.9			387	0.09343	0.09225	0.08145	0.35327			613	0.00173956	-613	-0.0604572	613	0.00183111	-613	-0.0719626	613	0.00161748	-613	-0.0812403	613	0.0217902
	386	23599.6	23812.4	24951.4			386	0.09416	0.09153	0.08077	0.35274			614	0.00173956	-614	-0.0620136	614	0.00183111	-614	-0.0730918	614	0.00161748	-614	-0.0799585	614	0.0216987
	385	23190.4	24371.3	24932			385	0.09396	0.09118	0.08233	0.35364			615	0.00177007	-615	-0.063509	615	0.00183111	-615	-0.07416	615	0.001648	-615	-0.0784021	615	0.0216987
	384	23133.1	24353.4	24521.4			384	0.09264	0.08947	0.08302	0.35355			616	0.00177007	-616	-0.065096	616	0.00183111	-616	-0.0751061	616	0.001648	-616	-0.0766625	616	0.0216071
	383	23406.3	24553.9	24385			383	0.09457	0.08853	0.08146	0.35515			617	0.00173956	-617	-0.0666829	617	0.00186163	-617	-0.0761437	617	0.00161748	-617	-0.0747398	617	0.0215155
	382	23431.2	24626.3	24164.8			382	0.09527	0.08895	0.08114	0.35669			618	0.00177007	-618	-0.0682089	618	0.00177007	-618	-0.0769372	618	0.00158696	-618	-0.0726951	618	0.0213935
	381	23403.2	24514.7	23684.9			381	0.09435	0.08774	0.0829	0.35821			619	0.00180059	-619	-0.0697958	619	0.00186163	-619	-0.0777917	619	0.00161748	-619	-0.0704978	619	0.021424
	380	23296.8	24225.9	23763.4			380	0.09447	0.08506	0.0841	0.35977			620	0.00180059	-620	-0.0712912	620	0.00180059	-620	-0.0785241	620	0.001648	-620	-0.0681784	620	0.0213935
	379	24348.2	24243.1	23705.3			379	0.09385	0.08795	0.08421	0.36239			621	0.00183111	-621	-0.0728172	621	0.00189215	-621	-0.0792566	621	0.001648	-621	-0.0657369	621	0.0213019
	378	24321	24382.5	23720.9			378	0.09271	0.08779	0.08452	0.36528			622	0.00183111	-622	-0.0742821	622	0.00180059	-622	-0.079989	622	0.00161748	-622	-0.0632954	622	0.0212409
	377	24072.1	23604.1	23268			377	0.09335	0.08696	0.08579	0.36861			623	0.00180059	-623	-0.0758995	623	0.00183111	-623	-0.0806604	623	0.00161748	-623	-0.0608539	623	0.0212409
	376	24600.8	23871.5	23661.9			376	0.09365	0.08908	0.0874	0.37136			624	0.00183111	-624	-0.0773339	624	0.00186163	-624	-0.0812708	624	0.00161748	-624	-0.0584429	624	0.0211493
	375	24309	23239.7	23508.4			375	0.0918	0.08852	0.08971	0.37254			625	0.00180059	-625	-0.0787683	625	0.00183111	-625	-0.0818812	625	0.001648	-625	-0.056032	625	0.0211188
	374	24017.5	23236.6	23261.2			374	0.09068	0.0889	0.08775	0.37861			626	0.00183111	-626	-0.0802942	626	0.00186163	-626	-0.0824915	626	0.001648	-626	-0.0537736	626	0.0210883
	373	23947.9	22785.6	23413.4			373	0.08705	0.08792	0.0864	0.38465			627	0.00186163	-627	-0.081698	627	0.00192267	-627	-0.0830103	627	0.00167852	-627	-0.0516068	627	0.0209967
	372	24244	22855.6	23805.1			372	0.08882	0.0892	0.08697	0.38521			628	0.00186163	-628	-0.0830409	628	0.00186163	-628	-0.0836512	628	0.001648	-628	-0.0496231	628	0.0209662
	371	24139.3	23176.1	23556.2			371	0.08642	0.08798	0.08875	0.3919			629	0.00186163	-629	-0.0844142	629	0.00192267	-629	-0.0842006	629	0.001648	-629	-0.0478225	629	0.0209357
	370	24196.9	23320.9	23828			370	0.08714	0.08748	0.08924	0.39693			630	0.00183111	-630	-0.0856655	630	0.00186163	-630	-0.0847499	630	0.00170904	-630	-0.046205	630	0.0208136
	369	23882.5	23050.4	23991.2			369	0.08741	0.0886	0.08811	0.39781			631	0.00186163	-631	-0.0869472	631	0.00192267	-631	-0.0853603	631	0.001648	-631	-0.0447401	631	0.0207526
	368	23596.8	22548.8	23616.8			368	0.08265	0.08936	0.08937	0.40678			632	0.00186163	-632	-0.0881069	632	0.00186163	-632	-0.0859096	632	0.001648	-632	-0.0433973	632	0.0207221
	367	23298.3	22468.7	23743			367	0.08395	0.09043	0.08885	0.41602			633	0.00186163	-633	-0.0892056	633	0.00189215	-633	-0.0863674	633	0.00167852	-633	-0.0421461	633	0.020661
	366	23127.9	22523.8	24321.8			366	0.08287	0.08777	0.08542	0.42102			634	0.00186163	-634	-0.0902432	634	0.00186163	-634	-0.0868862	634	0.00170904	-634	-0.0411695	634	0.0206305
	365	22981.5	22858.5	24702.6			365	0.08659	0.09168	0.09302	0.42964			635	0.00186163	-635	-0.0911283	635	0.00186163	-635	-0.0873135	635	0.00170904	-635	-0.0402234	635	0.0206
	364	23130.5	23474.9	24052.3			364	0.08367	0.08745	0.0852	0.43163			636	0.00186163	-636	-0.0920133	636	0.00192267	-636	-0.0877407	636	0.00170904	-636	-0.0393994	636	0.0204779
	363	23335.5	23703.8	24747			363	0.08587	0.08841	0.0881	0.4389			637	0.00186163	-637	-0.0927763	637	0.00192267	-637	-0.0881375	637	0.00173956	-637	-0.0386975	637	0.0204779
	362	23629.8	24123.5	24808.6			362	0.08812	0.09507	0.09306	0.43912			638	0.00189215	-638	-0.0935087	638	0.00192267	-638	-0.0884732	638	0.00170904	-638	-0.0380261	638	0.0204474
	361	23424.3	23548.3	24927.6			361	0.09173	0.09613	0.09768	0.44684			639	0.00192267	-639	-0.0941496	639	0.00192267	-639	-0.0888089	639	0.001648	-639	-0.0374157	639	0.0203864
	360	23373.8	23258.4	25531.1			360	0.08616	0.09323	0.0926	0.45066			640	0.00186163	-640	-0.0946379	640	0.00192267	-640	-0.0890835	640	0.00167852	-640	-0.0369274	640	0.0203558
	359	23209.8	23084.2	25053.6			359	0.09328	0.09253	0.09707	0.45433			641	0.00192267	-641	-0.0950346	641	0.00195318	-641	-0.0893277	641	0.00170904	-641	-0.0364391	641	0.0203253
	358	23703.2	23545.4	25697.4			358	0.08951	0.09557	0.097	0.45791			642	0.00192267	-642	-0.0954619	642	0.00192267	-642	-0.0894192	642	0.00170904	-642	-0.0359508	642	0.0202338
	357	23160.1	23671.8	25938.6			357	0.09884	0.0988	0.1056	0.45763			643	0.00189215	-643	-0.0956755	643	0.00192267	-643	-0.0895108	643	0.001648	-643	-0.0354625	643	0.0202033
	356	23844.5	24384.8	25167			356	0.09508	0.10178	0.10285	0.47092			644	0.00195318	-644	-0.0957671	644	0.00189215	-644	-0.0895108	644	0.00170904	-644	-0.0350963	644	0.0201422
	355	22891.5	24048.9	25298.7			355	0.09408	0.09936	0.10217	0.46441			645	0.00192267	-645	-0.0959197	645	0.00186163	-645	-0.0893887	645	0.001648	-645	-0.034669	645	0.0200507
	354	23361.1	23870	26362.5			354	0.09544	0.10702	0.11652	0.4732			646	0.00195318	-646	-0.0958586	646	0.00195318	-646	-0.089114	646	0.00170904	-646	-0.0342112	646	0.0200201
	353	21081.5	22247.4	24666.7			353	0.09926	0.11529	0.11843	0.47846			647	0.00195318	-647	-0.0957671	647	0.00192267	-647	-0.0889615	647	0.001648	-647	-0.0339366	647	0.0199896
	352	23196.2	23612.7	25354.4			352	0.10239	0.11245	0.12297	0.47351			648	0.00195318	-648	-0.0956755	648	0.00192267	-648	-0.0886563	648	0.00173956	-648	-0.0336314	648	0.0199591
	351	23794.7	24483.9	26668.2			351	0.10634	0.11366	0.12635	0.47578			649	0.00195318	-649	-0.0954314	649	0.00186163	-649	-0.08829	649	0.00167852	-649	-0.0332652	649	0.0199591
	350	23831.5	26061.2	27465.8			350	0.11581	0.12204	0.13841	0.48272			650	0.0019837	-650	-0.0952483	650	0.00195318	-650	-0.0878933	650	0.00170904	-650	-0.03296	650	0.0198675
	349	23047	27260.1	35942.6			349	0.12513	0.14735	0.16574	0.39724			651	0.00195318	-651	-0.0949431	651	0.00195318	-651	-0.087405	651	0.00173956	-651	-0.0326548	651	0.019837
	348	26683.3	31264.7	39573.1			348	0.14512	0.16742	0.18379	0.40473			652	0.00195318	-652	-0.0946989	652	0.00192267	-652	-0.0869472	652	0.00173956	-652	-0.0324107	652	0.0197455
	347	30304.4	35213.4	43046.2			347	0.15994	0.18243	0.19638	0.41692			653	0.00192267	-653	-0.0943937	653	0.00192267	-653	-0.086581	653	0.00170904	-653	-0.0322275	653	0.0196844
	346	32753.5	37989.6	45695.9			346	0.1669	0.18815	0.20064	0.42178			654	0.0019837	-654	-0.094058	654	0.00192267	-654	-0.0860927	654	0.00170904	-654	-0.0320444	654	0.0196844
	345	34801.6	40196.5	47685.9			345	0.17079	0.19138	0.20261	0.4209			655	0.00195318	-655	-0.0937223	655	0.00195318	-655	-0.0856655	655	0.00170904	-655	-0.0317087	655	0.0195624
	344	36355.2	42024.4	49259			344	0.17429	0.19339	0.20386	0.41841			656	0.00195318	-656	-0.0933866	656	0.00195318	-656	-0.0852992	656	0.00173956	-656	-0.0315561	656	0.0195929
	343	37949	43744.8	50713.5			343	0.176	0.19453	0.20378	0.41544			657	0.00195318	-657	-0.0930509	657	0.0019837	-657	-0.0849025	657	0.00170904	-657	-0.0312815	657	0.0195624
	342	39375.7	45151.5	51835.6			342	0.17722	0.19445	0.20346	0.4116			658	0.00195318	-658	-0.0926847	658	0.00192267	-658	-0.0845058	658	0.00170904	-658	-0.0311289	658	0.0195013
	341	40724.9	46497	52787.7			341	0.17717	0.19324	0.20239	0.40747			659	0.00195318	-659	-0.092349	659	0.00195318	-659	-0.0841395	659	0.00173956	-659	-0.0309153	659	0.0195013
	340	41952.6	47567.6	53493.6			340	0.17656	0.19238	0.20155	0.40356			660	0.00195318	-660	-0.0920438	660	0.00195318	-660	-0.0838954	660	0.00173956	-660	-0.0307932	660	0.0194708
	339	43000.7	48300.9	53892			339	0.17489	0.18944	0.19851	0.39958			661	0.0019837	-661	-0.0917081	661	0.00195318	-661	-0.0834071	661	0.00173956	-661	-0.0305795	661	0.0194098
	338	43715.8	48788	53976.1			338	0.1739	0.18778	0.19722	0.39531			662	0.00195318	-662	-0.0913419	662	0.0019837	-662	-0.0829798	662	0.00170904	-662	-0.0303659	662	0.0193182
	337	44272.8	49127.7	53960.6			337	0.17249	0.1857	0.19562	0.39127			663	0.00195318	-663	-0.0910367	663	0.0019837	-663	-0.0825526	663	0.00173956	-663	-0.0302438	663	0.0193182
	336	44638.5	49278.5	53833.1			336	0.17115	0.18424	0.19423	0.38745			664	0.00195318	-664	-0.09064	664	0.00195318	-664	-0.0820643	664	0.00173956	-664	-0.0300913	664	0.0192877
	335	44760.5	49174.4	53597.4			335	0.17006	0.18216	0.19222	0.38402			665	0.00195318	-665	-0.0903348	665	0.0019837	-665	-0.081637	665	0.00177007	-665	-0.0299081	665	0.0191961
	334	44894	48961.8	53222.4			334	0.16884	0.18042	0.19145	0.38078			666	0.00195318	-666	-0.0899991	666	0.00201422	-666	-0.0810572	666	0.00177007	-666	-0.0298166	666	0.0191961
	333	44763.4	48636.8	52817.4			333	0.16771	0.17933	0.18978	0.37755			667	0.0019837	-667	-0.0896329	667	0.0019837	-667	-0.0805078	667	0.00177007	-667	-0.029664	667	0.0191351
	332	44572.2	48212.6	52366.6			332	0.16651	0.1779	0.1889	0.3747			668	0.00195318	-668	-0.0893887	668	0.00195318	-668	-0.079989	668	0.00177007	-668	-0.029603	668	0.0191046
	331	44276.3	47830.1	51961.4			331	0.16604	0.17681	0.18759	0.37169			669	0.00195318	-669	-0.0890225	669	0.00195318	-669	-0.0794397	669	0.00173956	-669	-0.0293893	669	0.0190741
	330	44084.4	47510.2	51545			330	0.16576	0.17647	0.18739	0.36898			670	0.00195318	-670	-0.0886563	670	0.0019837	-670	-0.0788903	670	0.00177007	-670	-0.0292673	670	0.0190435
	329	43904.9	47192.4	51139.1			329	0.16515	0.17578	0.18659	0.36654			671	0.00201422	-671	-0.0883511	671	0.00201422	-671	-0.0783105	671	0.00177007	-671	-0.0292367	671	0.0189825
	328	43712.1	46857.5	50798.8			328	0.1653	0.17575	0.18676	0.36464			672	0.00195318	-672	-0.0879849	672	0.00201422	-672	-0.0777917	672	0.00173956	-672	-0.0290536	672	0.0189825
	327	43562.5	46611.9	50435.6			327	0.16536	0.17563	0.18696	0.36272			673	0.00201422	-673	-0.0877407	673	0.00204474	-673	-0.0773034	673	0.00180059	-673	-0.0289926	673	0.018891
	326	43477.8	46533.5	50235.7			326	0.16562	0.17552	0.18737	0.36119			674	0.00201422	-674	-0.0873745	674	0.00201422	-674	-0.0768151	674	0.00177007	-674	-0.0289315	674	0.018891
	325	43460.4	46359.4	50005			325	0.16572	0.17643	0.18788	0.35987			675	0.0019837	-675	-0.0869778	675	0.00201422	-675	-0.0763878	675	0.00177007	-675	-0.028901	675	0.018891
	324	43491.1	46355.2	49826.9			324	0.16674	0.17734	0.18932	0.35852			676	0.00201422	-676	-0.086642	676	0.00201422	-676	-0.0760826	676	0.00177007	-676	-0.0288095	676	0.0188299
	323	43558.1	46345.8	49701.2			323	0.16759	0.17879	0.19095	0.35761			677	0.00204474	-677	-0.0862758	677	0.00201422	-677	-0.0756554	677	0.00177007	-677	-0.0287484	677	0.0188299
	322	43664.2	46219.6	49547.2			322	0.16862	0.18059	0.19273	0.35704			678	0.00201422	-678	-0.0859401	678	0.00201422	-678	-0.0753502	678	0.00177007	-678	-0.0287179	678	0.0187994
	321	43660.1	46178.2	49432.6			321	0.1701	0.18261	0.19477	0.35647			679	0.00201422	-679	-0.0856655	679	0.00201422	-679	-0.075045	679	0.00180059	-679	-0.0286569	679	0.0187994
	320	43903.3	46198.2	49477.4			320	0.17194	0.18524	0.19768	0.35652			680	0.00201422	-680	-0.0852992	680	0.0019837	-680	-0.0747398	680	0.00180059	-680	-0.0286264	680	0.0187078
	319	44010.6	46303.9	49570.9			319	0.17345	0.18789	0.19977	0.35641			681	0.00204474	-681	-0.084994	681	0.0019837	-681	-0.0746178	681	0.00180059	-681	-0.0285958	681	0.0187078
	318	44224.7	46523.1	49754.3			318	0.17609	0.19078	0.2021	0.35664			682	0.00201422	-682	-0.0846889	682	0.00201422	-682	-0.0744652	682	0.00180059	-682	-0.0285043	682	0.0186468
	317	44491.9	46755.1	50073.6			317	0.17841	0.19408	0.20448	0.35679			683	0.00204474	-683	-0.0843226	683	0.00201422	-683	-0.0743126	683	0.00183111	-683	-0.0284127	683	0.0186163
	316	44835.5	47149	50560.3			316	0.18076	0.19681	0.20617	0.35745			684	0.00204474	-684	-0.084048	684	0.0019837	-684	-0.0742821	684	0.00180059	-684	-0.0283517	684	0.0185553
	315	45295.2	47663.2	51248.7			315	0.18329	0.19945	0.20721	0.35866			685	0.00201422	-685	-0.0837733	685	0.00201422	-685	-0.0742821	685	0.00180059	-685	-0.0282907	685	0.0185247
	314	45771.4	48341.5	52020.7			314	0.1862	0.20257	0.20838	0.35981			686	0.00204474	-686	-0.0834681	686	0.0019837	-686	-0.0742821	686	0.00180059	-686	-0.0281686	686	0.0185247
	313	46352.7	49253.3	53002.3			313	0.18857	0.20451	0.20862	0.36108			687	0.00207526	-687	-0.083224	687	0.00207526	-687	-0.0742821	687	0.00180059	-687	-0.0281381	687	0.0184942
	312	46996	50073.7	53875.1			312	0.19104	0.20598	0.20792	0.36275			688	0.00207526	-688	-0.0828883	688	0.00201422	-688	-0.074221	688	0.00183111	-688	-0.0280465	688	0.0184332
	311	47650.1	51026.6	54711.4			311	0.19325	0.20703	0.20723	0.36479			689	0.00207526	-689	-0.0824915	689	0.00201422	-689	-0.0743431	689	0.00183111	-689	-0.027955	689	0.0184027
	310	48251.5	51928.1	55293.4			310	0.1948	0.20711	0.206	0.36679			690	0.00207526	-690	-0.0822474	690	0.00201422	-690	-0.0743736	690	0.00186163	-690	-0.0278634	690	0.0183721
	309	48797.4	52578.7	55500			309	0.1964	0.20692	0.20514	0.36909			691	0.00204474	-691	-0.0819422	691	0.00201422	-691	-0.0744041	691	0.00180059	-691	-0.0278024	691	0.0183721
	308	49123.3	52998.1	55428.6			308	0.19705	0.2069	0.20428	0.37152			692	0.00204474	-692	-0.081637	692	0.00201422	-692	-0.0745567	692	0.00183111	-692	-0.0277108	692	0.0183111
	307	49472.8	53177.7	54969.5			307	0.19778	0.20699	0.20414	0.37413			693	0.00207526	-693	-0.0813318	693	0.00201422	-693	-0.0746178	693	0.00180059	-693	-0.0276498	693	0.0182806
	306	49459.5	52843.5	54053			306	0.19818	0.20715	0.20549	0.37705			694	0.00210578	-694	-0.0810266	694	0.00207526	-694	-0.0747093	694	0.00177007	-694	-0.0275582	694	0.0182196
	305	49344	52246.7	53020.8			305	0.1982	0.20784	0.20707	0.3806			695	0.00207526	-695	-0.0806299	695	0.00201422	-695	-0.0747398	695	0.00183111	-695	-0.0275582	695	0.018189
	304	48915	51392.2	51911.5			304	0.19926	0.21016	0.21101	0.38382			696	0.00210578	-696	-0.0802942	696	0.00201422	-696	-0.0748619	696	0.00180059	-696	-0.0274667	696	0.018189
	303	48213.8	50335.3	50679.2			303	0.19994	0.21247	0.21544	0.38765			697	0.00207526	-697	-0.079928	697	0.00207526	-697	-0.0749229	697	0.00186163	-697	-0.0274056	697	0.0181585
	302	47398.4	49311.4	49708.1			302	0.20124	0.21577	0.22123	0.39187			698	0.00207526	-698	-0.0795618	698	0.0021363	-698	-0.0751061	698	0.00186163	-698	-0.0273751	698	0.0180975
	301	46551	48359.5	48878.3			301	0.20343	0.22007	0.22817	0.39596			699	0.0021363	-699	-0.0791345	699	0.00204474	-699	-0.0751366	699	0.00183111	-699	-0.0273141	699	0.018128
	300	45709.4	47561.6	48277			300	0.20559	0.22429	0.2355	0.40086			700	0.0021363	-700	-0.0786767	700	0.00201422	-700	-0.0752281	700	0.00186163	-700	-0.027253	700	0.018067
														701	0.00207526	-701	-0.0782189	701	0.00207526	-701	-0.0754418	701	0.00186163	-701	-0.0272225	701	0.018067
														702	0.0021363	-702	-0.0777917	702	0.00204474	-702	-0.0755943	702	0.00186163	-702	-0.0271615	702	0.0180059
														703	0.00219733	-703	-0.0773034	703	0.00201422	-703	-0.0756859	703	0.00183111	-703	-0.0271615	703	0.0180059
														704	0.00219733	-704	-0.0768151	704	0.00207526	-704	-0.0758385	704	0.00186163	-704	-0.027131	704	0.0179449
														705	0.00219733	-705	-0.0763268	705	0.00207526	-705	-0.0758995	705	0.00186163	-705	-0.0270394	705	0.0179754
														706	0.00216681	-706	-0.0757164	706	0.00207526	-706	-0.0760826	706	0.00189215	-706	-0.0270699	706	0.0179449
														707	0.00219733	-707	-0.0751976	707	0.00207526	-707	-0.0761437	707	0.00186163	-707	-0.0270394	707	0.0178533
														708	0.00216681	-708	-0.0746788	708	0.0021363	-708	-0.0761437	708	0.00192267	-708	-0.0269478	708	0.0178533
														709	0.00219733	-709	-0.0740684	709	0.00207526	-709	-0.0762658	709	0.00183111	-709	-0.0269173	709	0.0178533
														710	0.00219733	-710	-0.0735191	710	0.00210578	-710	-0.0763268	710	0.00186163	-710	-0.0268563	710	0.0177923
														711	0.00219733	-711	-0.0729087	711	0.0021363	-711	-0.0763268	711	0.00189215	-711	-0.0268258	711	0.0177313
														712	0.00225837	-712	-0.0722983	712	0.0021363	-712	-0.0763878	712	0.00192267	-712	-0.0267647	712	0.0177618
														713	0.00219733	-713	-0.071688	713	0.00210578	-713	-0.0763878	713	0.00192267	-713	-0.0267037	713	0.0177007
														714	0.00219733	-714	-0.0710166	714	0.00207526	-714	-0.0764794	714	0.00192267	-714	-0.0266121	714	0.0177313
														715	0.00222785	-715	-0.0703452	715	0.0021363	-715	-0.0765099	715	0.00192267	-715	-0.0265511	715	0.0177007
														716	0.00219733	-716	-0.0696738	716	0.00207526	-716	-0.0765709	716	0.00186163	-716	-0.0264901	716	0.0176092
														717	0.00219733	-717	-0.0689108	717	0.00207526	-717	-0.0765709	717	0.00192267	-717	-0.0263985	717	0.0175787
														718	0.00222785	-718	-0.0681478	718	0.00207526	-718	-0.0766015	718	0.00192267	-718	-0.0263375	718	0.0175787
														719	0.00219733	-719	-0.0673544	719	0.00207526	-719	-0.0765709	719	0.00192267	-719	-0.0262764	719	0.0175481
														720	0.00225837	-720	-0.0665304	720	0.0021363	-720	-0.0765709	720	0.00192267	-720	-0.0262764	720	0.0175481
														721	0.00228889	-721	-0.0656758	721	0.0021363	-721	-0.0765099	721	0.00189215	-721	-0.0262154	721	0.0175176
														722	0.00228889	-722	-0.0647908	722	0.0021363	-722	-0.0764489	722	0.00192267	-722	-0.0261849	722	0.0175176
														723	0.00222785	-723	-0.0639363	723	0.00210578	-723	-0.0764794	723	0.00189215	-723	-0.0261544	723	0.0175176
														724	0.00234993	-724	-0.0630512	724	0.00210578	-724	-0.0764489	724	0.00192267	-724	-0.0261849	724	0.0174261
														725	0.00219733	-725	-0.0620746	725	0.0021363	-725	-0.0764183	725	0.00192267	-725	-0.0261544	725	0.0174566
														726	0.00225837	-726	-0.0611896	726	0.0021363	-726	-0.0763878	726	0.00189215	-726	-0.0261238	726	0.0173956
														727	0.00225837	-727	-0.0602741	727	0.00210578	-727	-0.0763878	727	0.00192267	-727	-0.0261849	727	0.017365
														728	0.00228889	-728	-0.059328	728	0.0021363	-728	-0.0763878	728	0.00192267	-728	-0.0261544	728	0.017365
														729	0.00225837	-729	-0.0583819	729	0.00216681	-729	-0.0763268	729	0.00192267	-729	-0.0261849	729	0.0173345
														730	0.00228889	-730	-0.0574664	730	0.00219733	-730	-0.0763573	730	0.00195318	-730	-0.0261849	730	0.0173345
														731	0.00231941	-731	-0.0564898	731	0.0021363	-731	-0.0762963	731	0.00195318	-731	-0.0262154	731	0.017304
														732	0.00228889	-732	-0.0555437	732	0.0021363	-732	-0.0762352	732	0.00192267	-732	-0.0262459	732	0.0172735
														733	0.00234993	-733	-0.0545976	733	0.0021363	-733	-0.0762047	733	0.00195318	-733	-0.026368	733	0.0172735
														734	0.00234993	-734	-0.0536821	734	0.00219733	-734	-0.0761437	734	0.0019837	-734	-0.0263375	734	0.0172124
														735	0.00231941	-735	-0.0527665	735	0.00216681	-735	-0.0760826	735	0.00192267	-735	-0.0264595	735	0.0172124
														736	0.00234993	-736	-0.0518204	736	0.00219733	-736	-0.0760521	736	0.00195318	-736	-0.0264595	736	0.0172124
														737	0.00231941	-737	-0.0509964	737	0.00216681	-737	-0.0759606	737	0.00192267	-737	-0.0265511	737	0.0171514
														738	0.00234993	-738	-0.0501419	738	0.00219733	-738	-0.0758995	738	0.00192267	-738	-0.0266732	738	0.0171514
														739	0.00234993	-739	-0.0492874	739	0.0021363	-739	-0.075869	739	0.0019837	-739	-0.0267037	739	0.0171514
														740	0.00234993	-740	-0.0484634	740	0.0021363	-740	-0.075869	740	0.0019837	-740	-0.0267647	740	0.0171209
														741	0.00231941	-741	-0.0477004	741	0.00219733	-741	-0.0758385	741	0.0019837	-741	-0.0268868	741	0.0171209
														742	0.00234993	-742	-0.0469375	742	0.00219733	-742	-0.0757469	742	0.0019837	-742	-0.0269478	742	0.0170904
														743	0.00234993	-743	-0.0462661	743	0.00222785	-743	-0.0756859	743	0.0019837	-743	-0.0270394	743	0.0170598
														744	0.00234993	-744	-0.0455947	744	0.00219733	-744	-0.0756554	744	0.00195318	-744	-0.0271615	744	0.0170293
														745	0.00234993	-745	-0.0449232	745	0.00219733	-745	-0.0755943	745	0.0019837	-745	-0.0272835	745	0.0169988
														746	0.00234993	-746	-0.0443129	746	0.00219733	-746	-0.0755943	746	0.0019837	-746	-0.0273751	746	0.0169988
														747	0.00238044	-747	-0.043733	747	0.00219733	-747	-0.0755333	747	0.0019837	-747	-0.0275277	747	0.0170293
														748	0.00238044	-748	-0.0431837	748	0.00222785	-748	-0.0754723	748	0.00195318	-748	-0.0276803	748	0.0169073
														749	0.00234993	-749	-0.0426344	749	0.00222785	-749	-0.0754112	749	0.00195318	-749	-0.0277718	749	0.0168767
														750	0.00238044	-750	-0.0421461	750	0.00225837	-750	-0.0754418	750	0.00195318	-750	-0.0279244	750	0.0168767
														751	0.00238044	-751	-0.0416272	751	0.00222785	-751	-0.0753502	751	0.00201422	-751	-0.0281075	751	0.0168767
														752	0.00238044	-752	-0.0412305	752	0.00225837	-752	-0.0753502	752	0.00195318	-752	-0.0281991	752	0.0168157
														753	0.00244148	-753	-0.0408643	753	0.00219733	-753	-0.0752586	753	0.0019837	-753	-0.0283822	753	0.0168157
														754	0.00241096	-754	-0.0404981	754	0.00222785	-754	-0.0752281	754	0.00204474	-754	-0.0285348	754	0.0168767
														755	0.00244148	-755	-0.0401624	755	0.00222785	-755	-0.0751671	755	0.0019837	-755	-0.0287179	755	0.0168462
														756	0.00238044	-756	-0.0399182	756	0.00225837	-756	-0.0751671	756	0.00201422	-756	-0.02884	756	0.0168157
														757	0.00244148	-757	-0.0396741	757	0.00225837	-757	-0.0751366	757	0.0019837	-757	-0.0290536	757	0.0168157
														758	0.00241096	-758	-0.0394604	758	0.00225837	-758	-0.0751366	758	0.00201422	-758	-0.0291757	758	0.0168157
														759	0.00241096	-759	-0.0393689	759	0.00222785	-759	-0.0751976	759	0.00201422	-759	-0.0294198	759	0.0168157
														760	0.00244148	-760	-0.0392773	760	0.00219733	-760	-0.0751671	760	0.00201422	-760	-0.0295419	760	0.0167547
														761	0.00238044	-761	-0.0391247	761	0.00225837	-761	-0.0751671	761	0.0019837	-761	-0.0297555	761	0.0167241
														762	0.00244148	-762	-0.0390332	762	0.00222785	-762	-0.0752892	762	0.00204474	-762	-0.0299387	762	0.0166631
														763	0.00244148	-763	-0.0389721	763	0.00225837	-763	-0.0752892	763	0.00201422	-763	-0.0302133	763	0.0166936
														764	0.00244148	-764	-0.0389111	764	0.00225837	-764	-0.0753502	764	0.00201422	-764	-0.0303659	764	0.0166326
														765	0.002472	-765	-0.0389111	765	0.00225837	-765	-0.0753502	765	0.00201422	-765	-0.0306101	765	0.0166021
														766	0.00244148	-766	-0.0389111	766	0.00225837	-766	-0.0754112	766	0.00201422	-766	-0.0307932	766	0.0166021
														767	0.00250252	-767	-0.0389416	767	0.00225837	-767	-0.0754112	767	0.00201422	-767	-0.0310984	767	0.0166021
														768	0.00244148	-768	-0.0389721	768	0.00225837	-768	-0.0753807	768	0.00201422	-768	-0.0313425	768	0.0166326
														769	0.00244148	-769	-0.0390942	769	0.00225837	-769	-0.0753807	769	0.0019837	-769	-0.0316172	769	0.0166021
														770	0.00244148	-770	-0.0391858	770	0.00225837	-770	-0.0753197	770	0.00201422	-770	-0.0318308	770	0.0165716
														771	0.002472	-771	-0.0393384	771	0.00225837	-771	-0.0753502	771	0.00201422	-771	-0.0321665	771	0.0165716
														772	0.002472	-772	-0.0395215	772	0.00228889	-772	-0.0752281	772	0.00201422	-772	-0.0324412	772	0.0165716
														773	0.00244148	-773	-0.0397046	773	0.00225837	-773	-0.0751366	773	0.00201422	-773	-0.0327158	773	0.0165716
														774	0.002472	-774	-0.0398877	774	0.00231941	-774	-0.075045	774	0.00204474	-774	-0.0330515	774	0.0165105
														775	0.00250252	-775	-0.0401013	775	0.00228889	-775	-0.074984	775	0.00201422	-775	-0.0333262	775	0.016541
														776	0.00250252	-776	-0.040376	776	0.00231941	-776	-0.0748009	776	0.00201422	-776	-0.0336924	776	0.0164495
														777	0.00253304	-777	-0.0406812	777	0.00228889	-777	-0.0747703	777	0.00207526	-777	-0.0340587	777	0.016541
														778	0.00250252	-778	-0.0409864	778	0.00234993	-778	-0.0746178	778	0.00204474	-778	-0.0343944	778	0.01648
														779	0.00253304	-779	-0.0412915	779	0.00231941	-779	-0.0744957	779	0.00207526	-779	-0.0346995	779	0.01648
														780	0.00250252	-780	-0.0416578	780	0.00231941	-780	-0.0743126	780	0.00207526	-780	-0.0350963	780	0.0164495
														781	0.00256355	-781	-0.0419935	781	0.00225837	-781	-0.0741905	781	0.00201422	-781	-0.0355235	781	0.0163884
														782	0.00256355	-782	-0.0423292	782	0.00234993	-782	-0.0740684	782	0.00210578	-782	-0.0359813	782	0.016419
														783	0.00256355	-783	-0.0427564	783	0.00231941	-783	-0.0739158	783	0.0021363	-783	-0.0363781	783	0.0164495
														784	0.00256355	-784	-0.0431837	784	0.00234993	-784	-0.0738853	784	0.00207526	-784	-0.0368053	784	0.0163884
														785	0.00256355	-785	-0.043611	785	0.00231941	-785	-0.0738243	785	0.00210578	-785	-0.0372326	785	0.0163579
														786	0.00259407	-786	-0.0440382	786	0.00231941	-786	-0.0737632	786	0.00207526	-786	-0.0376904	786	0.0163884
														787	0.00256355	-787	-0.0444349	787	0.00228889	-787	-0.0737022	787	0.0021363	-787	-0.0381787	787	0.0163579
														788	0.00253304	-788	-0.0449232	788	0.00231941	-788	-0.0737022	788	0.00207526	-788	-0.0386059	788	0.0163579
														789	0.00256355	-789	-0.045381	789	0.00225837	-789	-0.0737022	789	0.0021363	-789	-0.0390942	789	0.0163884
														790	0.00262459	-790	-0.0459609	790	0.00231941	-790	-0.0736412	790	0.00207526	-790	-0.0395825	790	0.0163579
														791	0.00256355	-791	-0.0464492	791	0.00234993	-791	-0.0736412	791	0.0021363	-791	-0.0401624	791	0.0163579
														792	0.00259407	-792	-0.0469375	792	0.00241096	-792	-0.0737022	792	0.00210578	-792	-0.0406507	792	0.0163274
														793	0.00262459	-793	-0.0475173	793	0.00234993	-793	-0.0736717	793	0.00207526	-793	-0.0411695	793	0.0162358
														794	0.00256355	-794	-0.0481277	794	0.00238044	-794	-0.0736412	794	0.0021363	-794	-0.0417188	794	0.0162664
														795	0.00262459	-795	-0.048677	795	0.00241096	-795	-0.0737022	795	0.00207526	-795	-0.0422071	795	0.0162664
														796	0.00265511	-796	-0.0492874	796	0.00234993	-796	-0.0737022	796	0.0021363	-796	-0.0428175	796	0.0162358
														797	0.00265511	-797	-0.0498062	797	0.00234993	-797	-0.0737022	797	0.0021363	-797	-0.0433363	797	0.0162358
														798	0.00265511	-798	-0.0504776	798	0.00231941	-798	-0.0737632	798	0.0021363	-798	-0.0439161	798	0.0162358
														799	0.00262459	-799	-0.0510269	799	0.00238044	-799	-0.0738853	799	0.00210578	-799	-0.0444655	799	0.0162053
														800	0.00265511	-800	-0.0517594	800	0.00238044	-800	-0.0739463	800	0.00210578	-800	-0.0451064	800	0.0161443
														801	0.00268563	-801	-0.0523698	801	0.00241096	-801	-0.0740379	801	0.0021363	-801	-0.0457778	801	0.0161443
														802	0.00262459	-802	-0.0529801	802	0.00241096	-802	-0.0741295	802	0.0021363	-802	-0.0463576	802	0.0161443
														803	0.00265511	-803	-0.0537431	803	0.00241096	-803	-0.0741905	803	0.00207526	-803	-0.046968	803	0.0161443
														804	0.00265511	-804	-0.0544145	804	0.00241096	-804	-0.0743126	804	0.0021363	-804	-0.0476699	804	0.0161443
														805	0.00268563	-805	-0.0550554	805	0.00241096	-805	-0.0744346	805	0.0021363	-805	-0.0482803	805	0.0161443
														806	0.00265511	-806	-0.0558184	806	0.00244148	-806	-0.0746178	806	0.0021363	-806	-0.0489517	806	0.0161138
														807	0.00265511	-807	-0.0565203	807	0.00241096	-807	-0.0746483	807	0.0021363	-807	-0.0496231	807	0.0160833
														808	0.00265511	-808	-0.0573443	808	0.00241096	-808	-0.0748009	808	0.00216681	-808	-0.0503861	808	0.0161138
														809	0.00271615	-809	-0.0580767	809	0.00241096	-809	-0.074984	809	0.0021363	-809	-0.051088	809	0.0161138
														810	0.00268563	-810	-0.0588092	810	0.00241096	-810	-0.0751976	810	0.00216681	-810	-0.0517899	810	0.0160833
														811	0.00271615	-811	-0.0596026	811	0.00244148	-811	-0.0753502	811	0.00219733	-811	-0.0525529	811	0.0160833
														812	0.00268563	-812	-0.0604266	812	0.00241096	-812	-0.0755333	812	0.00219733	-812	-0.0532548	812	0.0160833
														813	0.00271615	-813	-0.0612506	813	0.00241096	-813	-0.0756859	813	0.0021363	-813	-0.0540178	813	0.0160527
														814	0.00268563	-814	-0.0620746	814	0.00244148	-814	-0.075869	814	0.00219733	-814	-0.0548418	814	0.0160833
														815	0.00274667	-815	-0.0629597	815	0.00244148	-815	-0.0760826	815	0.0021363	-815	-0.0555742	815	0.0160527
														816	0.00268563	-816	-0.0638142	816	0.002472	-816	-0.0763268	816	0.00219733	-816	-0.0563982	816	0.0160527
														817	0.00274667	-817	-0.0647298	817	0.00244148	-817	-0.0764183	817	0.00216681	-817	-0.0571001	817	0.0160527
														818	0.00271615	-818	-0.0656453	818	0.00244148	-818	-0.076632	818	0.0021363	-818	-0.0579241	818	0.0160527
														819	0.00274667	-819	-0.0665914	819	0.00244148	-819	-0.0768151	819	0.00216681	-819	-0.0587786	819	0.0159612
														820	0.00277718	-820	-0.0674764	820	0.00244148	-820	-0.0769982	820	0.00219733	-820	-0.0596332	820	0.0160527
														821	0.00277718	-821	-0.0684835	821	0.00244148	-821	-0.0772423	821	0.00219733	-821	-0.0604877	821	0.0159917
														822	0.00274667	-822	-0.0693686	822	0.00244148	-822	-0.0773644	822	0.00222785	-822	-0.0612812	822	0.0159001
														823	0.00274667	-823	-0.0703452	823	0.00250252	-823	-0.0775781	823	0.00219733	-823	-0.0620746	823	0.0159917
														824	0.00277718	-824	-0.0713828	824	0.00244148	-824	-0.0778222	824	0.00222785	-824	-0.0629902	824	0.0159001
														825	0.0028077	-825	-0.0723289	825	0.002472	-825	-0.0780663	825	0.00219733	-825	-0.0638142	825	0.0159307
														826	0.00283822	-826	-0.0733055	826	0.002472	-826	-0.0783105	826	0.00222785	-826	-0.0646992	826	0.0159001
														827	0.00277718	-827	-0.0743431	827	0.00250252	-827	-0.0785852	827	0.00219733	-827	-0.0655538	827	0.0159001
														828	0.00277718	-828	-0.0753502	828	0.00250252	-828	-0.0788293	828	0.00225837	-828	-0.0664388	828	0.0159001
														829	0.00283822	-829	-0.0762658	829	0.002472	-829	-0.079104	829	0.00219733	-829	-0.0673238	829	0.0159307
														830	0.00286874	-830	-0.0773644	830	0.00250252	-830	-0.0793786	830	0.00225837	-830	-0.0682394	830	0.0159001
														831	0.00283822	-831	-0.078341	831	0.002472	-831	-0.0796838	831	0.00222785	-831	-0.0691549	831	0.0158696
														832	0.00283822	-832	-0.0793786	832	0.00250252	-832	-0.079928	832	0.00219733	-832	-0.07004	832	0.0158696
														833	0.0028077	-833	-0.0804468	833	0.00250252	-833	-0.0802332	833	0.00222785	-833	-0.0709861	833	0.0157781
														834	0.00283822	-834	-0.0814539	834	0.002472	-834	-0.0804773	834	0.00222785	-834	-0.0718101	834	0.0158391
														835	0.00286874	-835	-0.0824915	835	0.00250252	-835	-0.080752	835	0.00222785	-835	-0.0727256	835	0.0158086
														836	0.00283822	-836	-0.0835292	836	0.00250252	-836	-0.0811487	836	0.00225837	-836	-0.0736717	836	0.0158391
														837	0.00283822	-837	-0.0845058	837	0.00250252	-837	-0.0815149	837	0.00225837	-837	-0.0746178	837	0.0157781
														838	0.00283822	-838	-0.085696	838	0.00250252	-838	-0.0819422	838	0.00222785	-838	-0.0755028	838	0.0157781
														839	0.00283822	-839	-0.0867031	839	0.00250252	-839	-0.0822474	839	0.00222785	-839	-0.0764794	839	0.0157781
														840	0.00286874	-840	-0.0877712	840	0.00253304	-840	-0.0826746	840	0.00225837	-840	-0.0773949	840	0.0157476
														841	0.00286874	-841	-0.0888699	841	0.00250252	-841	-0.0831019	841	0.00231941	-841	-0.0783105	841	0.015717
														842	0.00286874	-842	-0.0899075	842	0.00250252	-842	-0.0834681	842	0.00228889	-842	-0.0792566	842	0.0157476
														843	0.00292978	-843	-0.0909757	843	0.00250252	-843	-0.0838954	843	0.00225837	-843	-0.0801416	843	0.0157476
														844	0.00286874	-844	-0.0920438	844	0.00253304	-844	-0.0842616	844	0.00222785	-844	-0.0811792	844	0.015717
														845	0.00286874	-845	-0.093173	845	0.00250252	-845	-0.0846889	845	0.00222785	-845	-0.0820643	845	0.0157476
														846	0.00289926	-846	-0.0942106	846	0.00256355	-846	-0.0851161	846	0.00225837	-846	-0.0829798	846	0.015717
														847	0.00289926	-847	-0.0952788	847	0.00250252	-847	-0.0856044	847	0.00228889	-847	-0.0839869	847	0.0157476
														848	0.00292978	-848	-0.096408	848	0.00250252	-848	-0.0860927	848	0.00234993	-848	-0.0849635	848	0.015717
														849	0.00292978	-849	-0.0975066	849	0.00253304	-849	-0.08652	849	0.00228889	-849	-0.0858791	849	0.0157476
														850	0.00292978	-850	-0.0986053	850	0.00259407	-850	-0.0869167	850	0.00225837	-850	-0.0868557	850	0.015717
														851	0.00292978	-851	-0.0996735	851	0.00250252	-851	-0.087405	851	0.00228889	-851	-0.0878323	851	0.015717
														852	0.00289926	-852	-0.100803	852	0.00253304	-852	-0.0878628	852	0.00231941	-852	-0.0886868	852	0.0157476
														853	0.00289926	-853	-0.101901	853	0.00259407	-853	-0.0883206	853	0.00225837	-853	-0.0896634	853	0.0156865
														854	0.00292978	-854	-0.103	854	0.00259407	-854	-0.0887783	854	0.00228889	-854	-0.090701	854	0.0156865
														855	0.00292978	-855	-0.104038	855	0.00259407	-855	-0.0892056	855	0.00231941	-855	-0.0915555	855	0.015717
														856	0.00292978	-856	-0.105075	856	0.00262459	-856	-0.0896939	856	0.00225837	-856	-0.0925321	856	0.015717
														857	0.0029603	-857	-0.106174	857	0.00259407	-857	-0.0900906	857	0.00234993	-857	-0.0935087	857	0.015656
														858	0.00292978	-858	-0.107273	858	0.00259407	-858	-0.0905484	858	0.00231941	-858	-0.0944243	858	0.015656
														859	0.00292978	-859	-0.108371	859	0.00259407	-859	-0.0910367	859	0.00234993	-859	-0.0953398	859	0.015656
														860	0.00299081	-860	-0.109439	860	0.00256355	-860	-0.091464	860	0.00234993	-860	-0.0963164	860	0.015656
														861	0.00299081	-861	-0.110477	861	0.00259407	-861	-0.0919523	861	0.00234993	-861	-0.097232	861	0.015656
														862	0.00299081	-862	-0.111545	862	0.00256355	-862	-0.0925016	862	0.00231941	-862	-0.0981475	862	0.0156255
														863	0.00302133	-863	-0.112583	863	0.00259407	-863	-0.0929899	863	0.00231941	-863	-0.0990631	863	0.015656
														864	0.00299081	-864	-0.11359	864	0.00262459	-864	-0.0934477	864	0.00234993	-864	-0.10004	864	0.0156255
														865	0.0029603	-865	-0.114658	865	0.00256355	-865	-0.0939665	865	0.00234993	-865	-0.100894	865	0.015595
														866	0.00299081	-866	-0.115696	866	0.00262459	-866	-0.0944548	866	0.00241096	-866	-0.101779	866	0.0156255
														867	0.00299081	-867	-0.116672	867	0.00262459	-867	-0.0949431	867	0.00238044	-867	-0.102725	867	0.015595
														868	0.00302133	-868	-0.117679	868	0.00268563	-868	-0.0954314	868	0.00234993	-868	-0.103549	868	0.015595
														869	0.00302133	-869	-0.118717	869	0.00262459	-869	-0.0959197	869	0.00241096	-869	-0.104465	869	0.015595
														870	0.00299081	-870	-0.119663	870	0.00262459	-870	-0.096408	870	0.00234993	-870	-0.10538	870	0.015595
														871	0.00302133	-871	-0.12064	871	0.00262459	-871	-0.0968963	871	0.00241096	-871	-0.106204	871	0.0155644
														872	0.00305185	-872	-0.121616	872	0.00259407	-872	-0.0973846	872	0.00241096	-872	-0.10712	872	0.015595
														873	0.00302133	-873	-0.122593	873	0.00262459	-873	-0.0978118	873	0.00241096	-873	-0.107913	873	0.0155644
														874	0.00305185	-874	-0.123508	874	0.00262459	-874	-0.0983306	874	0.00238044	-874	-0.108829	874	0.0155644
														875	0.00305185	-875	-0.124424	875	0.00265511	-875	-0.0988495	875	0.00241096	-875	-0.109561	875	0.015595
														876	0.00305185	-876	-0.12534	876	0.00262459	-876	-0.0993377	876	0.00241096	-876	-0.110385	876	0.0155644
														877	0.00305185	-877	-0.126194	877	0.00262459	-877	-0.099826	877	0.00241096	-877	-0.11127	877	0.0155644
														878	0.00305185	-878	-0.127049	878	0.00271615	-878	-0.100314	878	0.00238044	-878	-0.112003	878	0.0155644
														879	0.00308237	-879	-0.127964	879	0.00265511	-879	-0.100803	879	0.00241096	-879	-0.112766	879	0.0155034
														880	0.00305185	-880	-0.128788	880	0.00271615	-880	-0.101291	880	0.00238044	-880	-0.113529	880	0.0155644
														881	0.00308237	-881	-0.129673	881	0.00268563	-881	-0.10184	881	0.00238044	-881	-0.114292	881	0.0155644
														882	0.00305185	-882	-0.130436	882	0.00262459	-882	-0.102268	882	0.00244148	-882	-0.115024	882	0.0154729
														883	0.00311289	-883	-0.131321	883	0.00265511	-883	-0.102817	883	0.00241096	-883	-0.115726	883	0.0155644
														884	0.00311289	-884	-0.132054	884	0.00268563	-884	-0.103244	884	0.00241096	-884	-0.116459	884	0.0154729
														885	0.00308237	-885	-0.132786	885	0.00268563	-885	-0.103763	885	0.00241096	-885	-0.117191	885	0.0155034
														886	0.00308237	-886	-0.13358	886	0.00268563	-886	-0.10416	886	0.00244148	-886	-0.117893	886	0.0154729
														887	0.00305185	-887	-0.134251	887	0.00268563	-887	-0.104678	887	0.00241096	-887	-0.118595	887	0.0155034
														888	0.00311289	-888	-0.135014	888	0.00268563	-888	-0.105167	888	0.00244148	-888	-0.119205	888	0.0154424
														889	0.00314341	-889	-0.135655	889	0.00271615	-889	-0.105625	889	0.00244148	-889	-0.119877	889	0.0155034
														890	0.00311289	-890	-0.136326	890	0.00271615	-890	-0.106082	890	0.00241096	-890	-0.120548	890	0.0154729
														891	0.00317392	-891	-0.136998	891	0.00271615	-891	-0.10651	891	0.00241096	-891	-0.121097	891	0.0154118
														892	0.00314341	-892	-0.137608	892	0.00265511	-892	-0.106906	892	0.00244148	-892	-0.121769	892	0.0154729
														893	0.00317392	-893	-0.138218	893	0.00271615	-893	-0.107334	893	0.00244148	-893	-0.122318	893	0.0154118
														894	0.00317392	-894	-0.138768	894	0.00268563	-894	-0.107822	894	0.00244148	-894	-0.122868	894	0.0154118
														895	0.00314341	-895	-0.139317	895	0.00271615	-895	-0.108158	895	0.00244148	-895	-0.123356	895	0.0155034
														896	0.00317392	-896	-0.139866	896	0.00271615	-896	-0.108615	896	0.002472	-896	-0.123966	896	0.0154424
														897	0.00317392	-897	-0.140355	897	0.00271615	-897	-0.108951	897	0.002472	-897	-0.124454	897	0.0154729
														898	0.00320444	-898	-0.140965	898	0.00271615	-898	-0.109348	898	0.00244148	-898	-0.124943	898	0.0154118
														899	0.00320444	-899	-0.141392	899	0.00277718	-899	-0.109775	899	0.002472	-899	-0.125431	899	0.0154729
														900	0.00317392	-900	-0.14182	900	0.00274667	-900	-0.110141	900	0.002472	-900	-0.125828	900	0.0154118
														901	0.00317392	-901	-0.142308	901	0.00271615	-901	-0.110508	901	0.00250252	-901	-0.126225	901	0.0154424
														902	0.00323496	-902	-0.142674	902	0.00277718	-902	-0.110782	902	0.002472	-902	-0.126652	902	0.0154118
														903	0.00323496	-903	-0.14304	903	0.00277718	-903	-0.11124	903	0.00250252	-903	-0.127079	903	0.0154118
														904	0.00323496	-904	-0.143468	904	0.00274667	-904	-0.111484	904	0.00250252	-904	-0.127384	904	0.0154424
														905	0.00323496	-905	-0.143773	905	0.00274667	-905	-0.11182	905	0.002472	-905	-0.12772	905	0.0153508
														906	0.00326548	-906	-0.144078	906	0.00274667	-906	-0.112156	906	0.00250252	-906	-0.128117	906	0.0153813
														907	0.00320444	-907	-0.144444	907	0.00274667	-907	-0.112461	907	0.00250252	-907	-0.1283	907	0.0154118
														908	0.00323496	-908	-0.144749	908	0.00277718	-908	-0.112796	908	0.002472	-908	-0.128666	908	0.0153813
														909	0.003296	-909	-0.145054	909	0.00274667	-909	-0.113132	909	0.00250252	-909	-0.128849	909	0.0153813
														910	0.00323496	-910	-0.145238	910	0.00274667	-910	-0.113437	910	0.002472	-910	-0.129154	910	0.0153508
														911	0.00323496	-911	-0.145482	911	0.00277718	-911	-0.113681	911	0.00250252	-911	-0.129398	911	0.0153508
														912	0.00326548	-912	-0.145726	912	0.0028077	-912	-0.113987	912	0.00253304	-912	-0.129551	912	0.0153508
														913	0.00332652	-913	-0.145878	913	0.00277718	-913	-0.114261	913	0.00250252	-913	-0.129704	913	0.0153813
														914	0.00332652	-914	-0.146001	914	0.00277718	-914	-0.114597	914	0.00250252	-914	-0.129917	914	0.0153813
														915	0.00332652	-915	-0.146214	915	0.00283822	-915	-0.114811	915	0.002472	-915	-0.13007	915	0.0153203
														916	0.00332652	-916	-0.146306	916	0.0028077	-916	-0.115146	916	0.00256355	-916	-0.130131	916	0.0153203
														917	0.00332652	-917	-0.146458	917	0.0028077	-917	-0.115299	917	0.00256355	-917	-0.130253	917	0.0153203
														918	0.00335704	-918	-0.14655	918	0.00274667	-918	-0.115574	918	0.00250252	-918	-0.130314	918	0.0153508
														919	0.00332652	-919	-0.146641	919	0.00283822	-919	-0.115879	919	0.00250252	-919	-0.130375	919	0.0153508
														920	0.00335704	-920	-0.146702	920	0.0028077	-920	-0.116062	920	0.00250252	-920	-0.130406	920	0.0153508
														921	0.00335704	-921	-0.146764	921	0.00283822	-921	-0.116306	921	0.00250252	-921	-0.130436	921	0.0153508
														922	0.00332652	-922	-0.146825	922	0.0028077	-922	-0.116489	922	0.00256355	-922	-0.130467	922	0.0153813
														923	0.00335704	-923	-0.146825	923	0.00286874	-923	-0.116672	923	0.00256355	-923	-0.130467	923	0.0153813
														924	0.00332652	-924	-0.146855	924	0.00283822	-924	-0.116855	924	0.00256355	-924	-0.130436	924	0.0153203
														925	0.00335704	-925	-0.146886	925	0.00283822	-925	-0.1171	925	0.00256355	-925	-0.130345	925	0.0153508
														926	0.00335704	-926	-0.146855	926	0.00283822	-926	-0.117222	926	0.00256355	-926	-0.130314	926	0.0153508
														927	0.00335704	-927	-0.146825	927	0.00286874	-927	-0.117374	927	0.00250252	-927	-0.130222	927	0.0153203
														928	0.00338755	-928	-0.146825	928	0.00289926	-928	-0.117527	928	0.00256355	-928	-0.13007	928	0.0152898
														929	0.00338755	-929	-0.146764	929	0.00283822	-929	-0.11771	929	0.00256355	-929	-0.129948	929	0.0152898
														930	0.00341807	-930	-0.146702	930	0.00289926	-930	-0.117832	930	0.00259407	-930	-0.129826	930	0.0152898
														931	0.00341807	-931	-0.146702	931	0.00289926	-931	-0.118015	931	0.00259407	-931	-0.129704	931	0.0152898
														932	0.00341807	-932	-0.14655	932	0.00289926	-932	-0.118076	932	0.00259407	-932	-0.129521	932	0.0153508
														933	0.00344859	-933	-0.146489	933	0.00289926	-933	-0.118168	933	0.00259407	-933	-0.129337	933	0.0153203
														934	0.00344859	-934	-0.146458	934	0.00289926	-934	-0.11832	934	0.00259407	-934	-0.129093	934	0.0152898
														935	0.00350963	-935	-0.146306	935	0.00292978	-935	-0.118442	935	0.00259407	-935	-0.12891	935	0.0152898
														936	0.00341807	-936	-0.146214	936	0.00289926	-936	-0.118473	936	0.00262459	-936	-0.128666	936	0.0152898
														937	0.00341807	-937	-0.146092	937	0.00286874	-937	-0.118564	937	0.00262459	-937	-0.128422	937	0.0152898
														938	0.00347911	-938	-0.14597	938	0.00289926	-938	-0.118625	938	0.00259407	-938	-0.128239	938	0.0152898
														939	0.00354015	-939	-0.145848	939	0.00292978	-939	-0.118717	939	0.00265511	-939	-0.127934	939	0.0153203
														940	0.00344859	-940	-0.145726	940	0.00289926	-940	-0.118748	940	0.00259407	-940	-0.127689	940	0.0153203
														941	0.00347911	-941	-0.145665	941	0.00292978	-941	-0.118809	941	0.00262459	-941	-0.127415	941	0.0152898
														942	0.00354015	-942	-0.145482	942	0.00292978	-942	-0.118809	942	0.00262459	-942	-0.12714	942	0.0152898
														943	0.00347911	-943	-0.14536	943	0.00292978	-943	-0.118809	943	0.00262459	-943	-0.126896	943	0.0152898
														944	0.00354015	-944	-0.145177	944	0.00289926	-944	-0.118809	944	0.00262459	-944	-0.12653	944	0.0152898
														945	0.00354015	-945	-0.145054	945	0.00289926	-945	-0.118809	945	0.00262459	-945	-0.126255	945	0.0152898
														946	0.00354015	-946	-0.144932	946	0.00292978	-946	-0.118809	946	0.00262459	-946	-0.12595	946	0.0152898
														947	0.00357067	-947	-0.14478	947	0.0029603	-947	-0.118809	947	0.00262459	-947	-0.125614	947	0.0152898
														948	0.00354015	-948	-0.144536	948	0.00292978	-948	-0.118809	948	0.00262459	-948	-0.125278	948	0.0152898
														949	0.0036317	-949	-0.144444	949	0.0029603	-949	-0.118717	949	0.00262459	-949	-0.124943	949	0.0152593
														950	0.00350963	-950	-0.144261	950	0.0029603	-950	-0.118625	950	0.00265511	-950	-0.124638	950	0.0152593
														951	0.00354015	-951	-0.144108	951	0.00292978	-951	-0.118595	951	0.00268563	-951	-0.124271	951	0.0152593
														952	0.00354015	-952	-0.144017	952	0.00292978	-952	-0.118564	952	0.00268563	-952	-0.123966	952	0.0152287
														953	0.00354015	-953	-0.143834	953	0.0029603	-953	-0.118473	953	0.00268563	-953	-0.1236	953	0.0152287
														954	0.00354015	-954	-0.143712	954	0.00292978	-954	-0.118381	954	0.00268563	-954	-0.123264	954	0.0152287
														955	0.00360118	-955	-0.143529	955	0.0029603	-955	-0.11832	955	0.00271615	-955	-0.122929	955	0.0152287
														956	0.00354015	-956	-0.143345	956	0.0029603	-956	-0.118259	956	0.00271615	-956	-0.122562	956	0.0152287
														957	0.0036317	-957	-0.143132	957	0.00299081	-957	-0.118137	957	0.00268563	-957	-0.122257	957	0.0152593
														958	0.0036317	-958	-0.14304	958	0.00299081	-958	-0.118076	958	0.00271615	-958	-0.121891	958	0.0152593
														959	0.00360118	-959	-0.142857	959	0.00299081	-959	-0.117954	959	0.00268563	-959	-0.121433	959	0.0152287
														960	0.00366222	-960	-0.142644	960	0.0029603	-960	-0.117862	960	0.00271615	-960	-0.121097	960	0.0152593
														961	0.0036317	-961	-0.142552	961	0.00299081	-961	-0.117679	961	0.00271615	-961	-0.120792	961	0.0152287
														962	0.00366222	-962	-0.142369	962	0.00299081	-962	-0.117649	962	0.00271615	-962	-0.120426	962	0.0152287
														963	0.0036317	-963	-0.142247	963	0.00299081	-963	-0.117588	963	0.00271615	-963	-0.12006	963	0.0152593
														964	0.00366222	-964	-0.142125	964	0.0029603	-964	-0.117374	964	0.00271615	-964	-0.119633	964	0.0152287
														965	0.00375378	-965	-0.141942	965	0.00299081	-965	-0.117252	965	0.00271615	-965	-0.119327	965	0.0152287
														966	0.00375378	-966	-0.14182	966	0.00299081	-966	-0.1171	966	0.00274667	-966	-0.118992	966	0.0151982
														967	0.00369274	-967	-0.141667	967	0.00299081	-967	-0.116916	967	0.00271615	-967	-0.118595	967	0.0151677
														968	0.00366222	-968	-0.141514	968	0.00302133	-968	-0.116764	968	0.00274667	-968	-0.118198	968	0.0152593
														969	0.00372326	-969	-0.141331	969	0.00299081	-969	-0.116611	969	0.00274667	-969	-0.117862	969	0.0152287
														970	0.00375378	-970	-0.141179	970	0.00302133	-970	-0.116398	970	0.00277718	-970	-0.117435	970	0.0152593
														971	0.00366222	-971	-0.141087	971	0.00299081	-971	-0.116184	971	0.00277718	-971	-0.117161	971	0.0152593
														972	0.00372326	-972	-0.140904	972	0.00308237	-972	-0.11594	972	0.00274667	-972	-0.116764	972	0.0152287
														973	0.00372326	-973	-0.14069	973	0.00311289	-973	-0.115757	973	0.0028077	-973	-0.116398	973	0.0151677
														974	0.0037843	-974	-0.140599	974	0.00299081	-974	-0.115635	974	0.0028077	-974	-0.116092	974	0.0151982
														975	0.00381481	-975	-0.140416	975	0.00311289	-975	-0.11539	975	0.00277718	-975	-0.115726	975	0.0151677
														976	0.00381481	-976	-0.140294	976	0.00311289	-976	-0.115146	976	0.00274667	-976	-0.11536	976	0.0151677
														977	0.00381481	-977	-0.14011	977	0.00302133	-977	-0.114963	977	0.0028077	-977	-0.115024	977	0.0151677
														978	0.00384533	-978	-0.139958	978	0.00308237	-978	-0.11475	978	0.00274667	-978	-0.114689	978	0.0151677
														979	0.00381481	-979	-0.139775	979	0.00308237	-979	-0.114566	979	0.00274667	-979	-0.114322	979	0.0151677
														980	0.00381481	-980	-0.139683	980	0.00308237	-980	-0.114292	980	0.00277718	-980	-0.113956	980	0.0151677
														981	0.00381481	-981	-0.139531	981	0.00311289	-981	-0.11417	981	0.00283822	-981	-0.113712	981	0.0151372
														982	0.00384533	-982	-0.139348	982	0.00311289	-982	-0.113926	982	0.00283822	-982	-0.113285	982	0.0151372
														983	0.00384533	-983	-0.139195	983	0.00311289	-983	-0.11362	983	0.00283822	-983	-0.11298	983	0.0151677
														984	0.00387585	-984	-0.139073	984	0.00311289	-984	-0.113437	984	0.00274667	-984	-0.112613	984	0.0151677
														985	0.00384533	-985	-0.13889	985	0.00311289	-985	-0.113193	985	0.00283822	-985	-0.112247	985	0.0151982
														986	0.00387585	-986	-0.138737	986	0.00308237	-986	-0.11298	986	0.00289926	-986	-0.112003	986	0.0151677
														987	0.00387585	-987	-0.138646	987	0.00311289	-987	-0.112735	987	0.00283822	-987	-0.111637	987	0.0151372
														988	0.00390637	-988	-0.138493	988	0.00311289	-988	-0.112552	988	0.00289926	-988	-0.111332	988	0.0151677
														989	0.00390637	-989	-0.138279	989	0.00311289	-989	-0.112278	989	0.00286874	-989	-0.111026	989	0.0151677
														990	0.00390637	-990	-0.138157	990	0.00311289	-990	-0.112094	990	0.00289926	-990	-0.11063	990	0.0151677
														991	0.00387585	-991	-0.138035	991	0.00311289	-991	-0.11185	991	0.00289926	-991	-0.110355	991	0.0151677
														992	0.00390637	-992	-0.137913	992	0.00311289	-992	-0.111606	992	0.00289926	-992	-0.110111	992	0.0151677
														993	0.00390637	-993	-0.137761	993	0.00311289	-993	-0.111484	993	0.00289926	-993	-0.109806	993	0.0151677
														994	0.00390637	-994	-0.137577	994	0.00317392	-994	-0.11124	994	0.00289926	-994	-0.109409	994	0.0151677
														995	0.00396741	-995	-0.137455	995	0.00311289	-995	-0.110996	995	0.00286874	-995	-0.109165	995	0.0151677
														996	0.00402844	-996	-0.137272	996	0.00314341	-996	-0.110752	996	0.00289926	-996	-0.10889	996	0.0151372
														997	0.00399792	-997	-0.13712	997	0.00317392	-997	-0.110508	997	0.00292978	-997	-0.108585	997	0.0151677
														998	0.00396741	-998	-0.136998	998	0.00314341	-998	-0.110263	998	0.00289926	-998	-0.108341	998	0.0151677
														999	0.00402844	-999	-0.136753	999	0.00320444	-999	-0.110019	999	0.00292978	-999	-0.108036	999	0.0151677
														1000	0.00399792	-1000	-0.136692	1000	0.00317392	-1000	-0.109775	1000	0.00289926	-1000	-0.107761	1000	0.0151067
														1001	0.00396741	-1001	-0.136509	1001	0.00317392	-1001	-0.109592	1001	0.00292978	-1001	-0.107486	1001	0.0151372
														1002	0.00396741	-1002	-0.136296	1002	0.00323496	-1002	-0.109317	1002	0.00292978	-1002	-0.107181	1002	0.0151372
														1003	0.00402844	-1003	-0.136204	1003	0.00323496	-1003	-0.109043	1003	0.00292978	-1003	-0.106937	1003	0.0151372
														1004	0.00402844	-1004	-0.13599	1004	0.00323496	-1004	-0.108829	1004	0.00292978	-1004	-0.106662	1004	0.0151067
														1005	0.00408948	-1005	-0.135807	1005	0.00323496	-1005	-0.108615	1005	0.0029603	-1005	-0.106449	1005	0.0151677
														1006	0.00412	-1006	-0.135655	1006	0.00320444	-1006	-0.108371	1006	0.0029603	-1006	-0.106204	1006	0.0151067
														1007	0.00412	-1007	-0.135472	1007	0.00320444	-1007	-0.108158	1007	0.0029603	-1007	-0.10593	1007	0.0151372
														1008	0.00405896	-1008	-0.135319	1008	0.00323496	-1008	-0.107913	1008	0.00292978	-1008	-0.105686	1008	0.0151677
														1009	0.00402844	-1009	-0.135105	1009	0.00323496	-1009	-0.1077	1009	0.0029603	-1009	-0.105441	1009	0.0151067
														1010	0.00408948	-1010	-0.134983	1010	0.003296	-1010	-0.107486	1010	0.0029603	-1010	-0.105197	1010	0.0151067
														1011	0.00415052	-1011	-0.1348	1011	0.00326548	-1011	-0.107212	1011	0.00299081	-1011	-0.104953	1011	0.0151372
														1012	0.00412	-1012	-0.134617	1012	0.00323496	-1012	-0.106998	1012	0.0029603	-1012	-0.10474	1012	0.0151372
														1013	0.00415052	-1013	-0.134495	1013	0.003296	-1013	-0.106784	1013	0.00299081	-1013	-0.104495	1013	0.0151677
														1014	0.00415052	-1014	-0.134312	1014	0.00323496	-1014	-0.106601	1014	0.00299081	-1014	-0.104221	1014	0.0151677
														1015	0.00415052	-1015	-0.134129	1015	0.003296	-1015	-0.106357	1015	0.00299081	-1015	-0.104007	1015	0.0151372
														1016	0.00412	-1016	-0.133946	1016	0.00332652	-1016	-0.106113	1016	0.00299081	-1016	-0.103763	1016	0.0151677
														1017	0.00415052	-1017	-0.133763	1017	0.00326548	-1017	-0.105869	1017	0.00302133	-1017	-0.10358	1017	0.0151677
														1018	0.00418104	-1018	-0.133518	1018	0.003296	-1018	-0.105625	1018	0.00299081	-1018	-0.103397	1018	0.0151067
														1019	0.00418104	-1019	-0.133396	1019	0.00332652	-1019	-0.10538	1019	0.00305185	-1019	-0.103153	1019	0.0151372
														1020	0.00421155	-1020	-0.133274	1020	0.003296	-1020	-0.105197	1020	0.00305185	-1020	-0.102969	1020	0.0151372
														1021	0.00421155	-1021	-0.133061	1021	0.00332652	-1021	-0.104953	1021	0.00308237	-1021	-0.102725	1021	0.0151677
														1022	0.00424207	-1022	-0.132878	1022	0.00338755	-1022	-0.10477	1022	0.00305185	-1022	-0.102542	1022	0.0151372
														1023	0.00424207	-1023	-0.132725	1023	0.00332652	-1023	-0.104556	1023	0.00305185	-1023	-0.102298	1023	0.0151372
														1024	0.00421155	-1024	-0.132481	1024	0.00332652	-1024	-0.104343	1024	0.00305185	-1024	-0.102084	1024	0.0151067
														1025	0.00424207	-1025	-0.132298	1025	0.00338755	-1025	-0.104099	1025	0.00305185	-1025	-0.101932	1025	0.0151677
														1026	0.00424207	-1026	-0.132115	1026	0.00338755	-1026	-0.103854	1026	0.00305185	-1026	-0.101749	1026	0.0151067
														1027	0.00430311	-1027	-0.131932	1027	0.00338755	-1027	-0.10361	1027	0.00308237	-1027	-0.101566	1027	0.0151372
														1028	0.00433363	-1028	-0.131748	1028	0.00338755	-1028	-0.103427	1028	0.00305185	-1028	-0.101321	1028	0.0151067
														1029	0.00433363	-1029	-0.131565	1029	0.00338755	-1029	-0.103183	1029	0.00311289	-1029	-0.101199	1029	0.0150761
														1030	0.00430311	-1030	-0.131382	1030	0.00338755	-1030	-0.102939	1030	0.00311289	-1030	-0.101016	1030	0.0151067
														1031	0.00436415	-1031	-0.131199	1031	0.00338755	-1031	-0.102756	1031	0.00311289	-1031	-0.100772	1031	0.0151067
														1032	0.00436415	-1032	-0.131046	1032	0.00341807	-1032	-0.102451	1032	0.00311289	-1032	-0.100589	1032	0.0151067
														1033	0.00439467	-1033	-0.130833	1033	0.00338755	-1033	-0.102268	1033	0.00311289	-1033	-0.100436	1033	0.0151067
														1034	0.00436415	-1034	-0.13065	1034	0.00347911	-1034	-0.102054	1034	0.00311289	-1034	-0.100223	1034	0.0151067
														1035	0.00442518	-1035	-0.130528	1035	0.00338755	-1035	-0.10184	1035	0.00311289	-1035	-0.10004	1035	0.0150761
														1036	0.00439467	-1036	-0.130345	1036	0.00341807	-1036	-0.101657	1036	0.00314341	-1036	-0.0998871	1036	0.0150761
														1037	0.00448622	-1037	-0.1301	1037	0.00344859	-1037	-0.101413	1037	0.00317392	-1037	-0.0997345	1037	0.0151067
														1038	0.00442518	-1038	-0.129948	1038	0.00344859	-1038	-0.101169	1038	0.00317392	-1038	-0.0995819	1038	0.0150761
														1039	0.00439467	-1039	-0.129795	1039	0.00341807	-1039	-0.100986	1039	0.00320444	-1039	-0.0993683	1039	0.0151067
														1040	0.0044557	-1040	-0.129612	1040	0.00344859	-1040	-0.100772	1040	0.00317392	-1040	-0.0991852	1040	0.0151372
														1041	0.0044557	-1041	-0.129429	1041	0.00341807	-1041	-0.100589	1041	0.00320444	-1041	-0.0990631	1041	0.0151372
														1042	0.0044557	-1042	-0.129246	1042	0.00344859	-1042	-0.100436	1042	0.00317392	-1042	-0.09888	1042	0.0151677
														1043	0.00448622	-1043	-0.129063	1043	0.00350963	-1043	-0.100101	1043	0.00323496	-1043	-0.0987579	1043	0.0151677
														1044	0.00451674	-1044	-0.12888	1044	0.00347911	-1044	-0.0999481	1044	0.00326548	-1044	-0.0985748	1044	0.0151372
														1045	0.00451674	-1045	-0.128697	1045	0.00347911	-1045	-0.099704	1045	0.00320444	-1045	-0.0983917	1045	0.0151677
														1046	0.00454726	-1046	-0.128513	1046	0.00347911	-1046	-0.0995209	1046	0.00323496	-1046	-0.0983306	1046	0.0151067
														1047	0.00451674	-1047	-0.12833	1047	0.00344859	-1047	-0.0993377	1047	0.00323496	-1047	-0.098117	1047	0.0151372
														1048	0.00460829	-1048	-0.128147	1048	0.00347911	-1048	-0.0990936	1048	0.00323496	-1048	-0.0979644	1048	0.0150761
														1049	0.00454726	-1049	-0.127964	1049	0.00350963	-1049	-0.0989105	1049	0.00323496	-1049	-0.0978423	1049	0.0151067
														1050	0.00460829	-1050	-0.127842	1050	0.00350963	-1050	-0.0987274	1050	0.00323496	-1050	-0.0976592	1050	0.0151067
														1051	0.00460829	-1051	-0.127598	1051	0.00354015	-1051	-0.0984832	1051	0.00326548	-1051	-0.0975982	1051	0.0151372
														1052	0.00463881	-1052	-0.127476	1052	0.00354015	-1052	-0.0983001	1052	0.003296	-1052	-0.0974151	1052	0.0151067
														1053	0.00469985	-1053	-0.127262	1053	0.00357067	-1053	-0.098056	1053	0.00326548	-1053	-0.0971709	1053	0.0151677
														1054	0.00466933	-1054	-0.127018	1054	0.00357067	-1054	-0.0979034	1054	0.00332652	-1054	-0.0970794	1054	0.0151372
														1055	0.00469985	-1055	-0.126865	1055	0.00357067	-1055	-0.0977508	1055	0.003296	-1055	-0.0968657	1055	0.0151067
														1056	0.00463881	-1056	-0.126682	1056	0.00360118	-1056	-0.0975677	1056	0.003296	-1056	-0.0967742	1056	0.0151372
														1057	0.00469985	-1057	-0.126499	1057	0.00357067	-1057	-0.0974456	1057	0.00335704	-1057	-0.0966826	1057	0.0151372
														1058	0.00469985	-1058	-0.126347	1058	0.00360118	-1058	-0.0972625	1058	0.00332652	-1058	-0.09653	1058	0.0151067
														1059	0.00473037	-1059	-0.126194	1059	0.00360118	-1059	-0.0970794	1059	0.00338755	-1059	-0.096408	1059	0.0151677
														1060	0.00479141	-1060	-0.12595	1060	0.00360118	-1060	-0.0968963	1060	0.00338755	-1060	-0.0961943	1060	0.0151372
														1061	0.00479141	-1061	-0.125797	1061	0.00360118	-1061	-0.0966826	1061	0.00338755	-1061	-0.0961333	1061	0.0151372
														1062	0.00482192	-1062	-0.125706	1062	0.00357067	-1062	-0.09653	1062	0.00338755	-1062	-0.0960112	1062	0.0151372
														1063	0.00482192	-1063	-0.125462	1063	0.00366222	-1063	-0.0963469	1063	0.00338755	-1063	-0.0958892	1063	0.0151067
														1064	0.00485244	-1064	-0.125248	1064	0.00369274	-1064	-0.0961028	1064	0.00338755	-1064	-0.0957366	1064	0.0151677
														1065	0.00479141	-1065	-0.125034	1065	0.00369274	-1065	-0.0960112	1065	0.00341807	-1065	-0.095645	1065	0.0151372
														1066	0.00488296	-1066	-0.124912	1066	0.0036317	-1066	-0.0958586	1066	0.00341807	-1066	-0.0954619	1066	0.0151067
														1067	0.00485244	-1067	-0.124729	1067	0.00369274	-1067	-0.0956755	1067	0.00347911	-1067	-0.0954009	1067	0.0151372
														1068	0.00488296	-1068	-0.124546	1068	0.00366222	-1068	-0.0955535	1068	0.00344859	-1068	-0.0952177	1068	0.0151372
														1069	0.004944	-1069	-0.124332	1069	0.00366222	-1069	-0.0953703	1069	0.00344859	-1069	-0.0951567	1069	0.0151677
														1070	0.00488296	-1070	-0.12418	1070	0.00369274	-1070	-0.0951872	1070	0.00347911	-1070	-0.0949736	1070	0.0151067
														1071	0.00500504	-1071	-0.123997	1071	0.00369274	-1071	-0.0951262	1071	0.00344859	-1071	-0.0949126	1071	0.0151677
														1072	0.00500504	-1072	-0.123814	1072	0.00369274	-1072	-0.0949431	1072	0.00354015	-1072	-0.09476	1072	0.0151067
														1073	0.00500504	-1073	-0.123692	1073	0.00372326	-1073	-0.09476	1073	0.00347911	-1073	-0.0946684	1073	0.0151067
														1074	0.00503555	-1074	-0.123508	1074	0.00372326	-1074	-0.0946379	1074	0.00347911	-1074	-0.0945158	1074	0.0151372
														1075	0.00506607	-1075	-0.123325	1075	0.00375378	-1075	-0.0944548	1075	0.00357067	-1075	-0.0944243	1075	0.0151067
														1076	0.00509659	-1076	-0.123203	1076	0.0037843	-1076	-0.0942717	1076	0.00354015	-1076	-0.0942717	1076	0.0151067
														1077	0.00503555	-1077	-0.12302	1077	0.0037843	-1077	-0.0941496	1077	0.0036317	-1077	-0.0941801	1077	0.0151067
														1078	0.00509659	-1078	-0.122837	1078	0.00375378	-1078	-0.0939665	1078	0.00360118	-1078	-0.094058	1078	0.0151067
														1079	0.00515763	-1079	-0.122654	1079	0.00381481	-1079	-0.0938444	1079	0.00360118	-1079	-0.093997	1079	0.0151067
														1080	0.00518815	-1080	-0.122532	1080	0.0037843	-1080	-0.0937223	1080	0.00366222	-1080	-0.0937834	1080	0.0151372
														1081	0.00518815	-1081	-0.122288	1081	0.0037843	-1081	-0.0935392	1081	0.00366222	-1081	-0.0937223	1081	0.0151067
														1082	0.0052797	-1082	-0.122105	1082	0.00384533	-1082	-0.0934172	1082	0.00366222	-1082	-0.0935698	1082	0.0151372
														1083	0.0052797	-1083	-0.121952	1083	0.00387585	-1083	-0.093234	1083	0.00366222	-1083	-0.0934782	1083	0.0151067
														1084	0.00534074	-1084	-0.121799	1084	0.00387585	-1084	-0.093112	1084	0.00372326	-1084	-0.0933866	1084	0.0151067
														1085	0.00531022	-1085	-0.121647	1085	0.00384533	-1085	-0.0929899	1085	0.00369274	-1085	-0.0932035	1085	0.0151677
														1086	0.00537126	-1086	-0.121433	1086	0.00387585	-1086	-0.0928678	1086	0.00372326	-1086	-0.0931425	1086	0.0150761
														1087	0.00540178	-1087	-0.12125	1087	0.00387585	-1087	-0.0927152	1087	0.00375378	-1087	-0.0930204	1087	0.0151067
														1088	0.00537126	-1088	-0.121128	1088	0.00393689	-1088	-0.0925626	1088	0.00375378	-1088	-0.0928983	1088	0.0151067
														1089	0.00537126	-1089	-0.120914	1089	0.00393689	-1089	-0.0924711	1089	0.00381481	-1089	-0.0927763	1089	0.0151677
														1090	0.00549333	-1090	-0.120701	1090	0.00387585	-1090	-0.092349	1090	0.00372326	-1090	-0.0927152	1090	0.0151677
														1091	0.00552385	-1091	-0.120609	1091	0.00390637	-1091	-0.0922575	1091	0.00387585	-1091	-0.0925932	1091	0.0151067
														1092	0.00549333	-1092	-0.120396	1092	0.00393689	-1092	-0.0920743	1092	0.00387585	-1092	-0.0925016	1092	0.0150761
														1093	0.00555437	-1093	-0.120273	1093	0.00393689	-1093	-0.0919828	1093	0.00387585	-1093	-0.09241	1093	0.0151372
														1094	0.00561541	-1094	-0.12009	1094	0.00396741	-1094	-0.0918607	1094	0.00390637	-1094	-0.092288	1094	0.0151677
														1095	0.00561541	-1095	-0.119907	1095	0.00396741	-1095	-0.0917081	1095	0.00390637	-1095	-0.0922269	1095	0.0151067
														1096	0.00567644	-1096	-0.119724	1096	0.00396741	-1096	-0.091586	1096	0.00393689	-1096	-0.0921049	1096	0.0151372
														1097	0.00567644	-1097	-0.119602	1097	0.00402844	-1097	-0.091525	1097	0.00393689	-1097	-0.0920438	1097	0.0151372
														1098	0.00570696	-1098	-0.119388	1098	0.00399792	-1098	-0.0913724	1098	0.00396741	-1098	-0.0918912	1098	0.0151067
														1099	0.00567644	-1099	-0.119175	1099	0.00405896	-1099	-0.0912198	1099	0.00402844	-1099	-0.0917997	1099	0.0151372
														1100	0.00579852	-1100	-0.119053	1100	0.00405896	-1100	-0.0911283	1100	0.00399792	-1100	-0.0917386	1100	0.0151372
														1101	0.00582904	-1101	-0.118931	1101	0.00408948	-1101	-0.0909757	1101	0.00402844	-1101	-0.091586	1101	0.0150761
														1102	0.00585955	-1102	-0.118686	1102	0.00402844	-1102	-0.0908841	1102	0.00405896	-1102	-0.0914945	1102	0.0151067
														1103	0.00592059	-1103	-0.118625	1103	0.00408948	-1103	-0.090762	1103	0.00405896	-1103	-0.0913419	1103	0.0151067
														1104	0.00595111	-1104	-0.118381	1104	0.00408948	-1104	-0.09064	1104	0.00408948	-1104	-0.0913114	1104	0.0151067
														1105	0.00598163	-1105	-0.118198	1105	0.00415052	-1105	-0.0905484	1105	0.00408948	-1105	-0.0912503	1105	0.0151067
														1106	0.00604266	-1106	-0.118076	1106	0.00415052	-1106	-0.0904874	1106	0.00408948	-1106	-0.0911283	1106	0.0151067
														1107	0.0061037	-1107	-0.117893	1107	0.00418104	-1107	-0.0903043	1107	0.00415052	-1107	-0.0910672	1107	0.0151372
														1108	0.0061037	-1108	-0.11771	1108	0.00418104	-1108	-0.0902432	1108	0.00415052	-1108	-0.0909452	1108	0.0151372
														1109	0.00613422	-1109	-0.117527	1109	0.00421155	-1109	-0.0901822	1109	0.00421155	-1109	-0.0908231	1109	0.0151067
														1110	0.00625629	-1110	-0.117405	1110	0.00424207	-1110	-0.0900601	1110	0.00418104	-1110	-0.090762	1110	0.0151372
														1111	0.00625629	-1111	-0.117161	1111	0.00427259	-1111	-0.0899991	1111	0.00421155	-1111	-0.0906705	1111	0.0150761
														1112	0.00631733	-1112	-0.117038	1112	0.00430311	-1112	-0.0898465	1112	0.00424207	-1112	-0.0905789	1112	0.0151372
														1113	0.00634785	-1113	-0.116916	1113	0.00427259	-1113	-0.0897549	1113	0.00430311	-1113	-0.0905179	1113	0.0151372
														1114	0.00643941	-1114	-0.116672	1114	0.00424207	-1114	-0.0896329	1114	0.00433363	-1114	-0.0903653	1114	0.0151677
														1115	0.00646992	-1115	-0.11652	1115	0.00436415	-1115	-0.0895718	1115	0.00436415	-1115	-0.0903348	1115	0.0151372
														1116	0.00646992	-1116	-0.116367	1116	0.00436415	-1116	-0.0895108	1116	0.00436415	-1116	-0.0901822	1116	0.0151677
														1117	0.00653096	-1117	-0.116184	1117	0.00439467	-1117	-0.0893582	1117	0.00436415	-1117	-0.0901517	1117	0.0151677
														1118	0.006592	-1118	-0.116001	1118	0.00436415	-1118	-0.0893277	1118	0.0044557	-1118	-0.0900296	1118	0.0151372
														1119	0.00674459	-1119	-0.115848	1119	0.00442518	-1119	-0.0892666	1119	0.0044557	-1119	-0.0899686	1119	0.0151372
														1120	0.00674459	-1120	-0.115696	1120	0.00442518	-1120	-0.0891446	1120	0.00448622	-1120	-0.089877	1120	0.0151677
														1121	0.00677511	-1121	-0.115574	1121	0.0044557	-1121	-0.0890835	1121	0.0044557	-1121	-0.0898465	1121	0.0151372
														1122	0.00686666	-1122	-0.11539	1122	0.0044557	-1122	-0.0890225	1122	0.00451674	-1122	-0.0896939	1122	0.0151372
														1123	0.00689718	-1123	-0.115207	1123	0.0044557	-1123	-0.0888699	1123	0.00454726	-1123	-0.0896634	1123	0.0151372
														1124	0.00695822	-1124	-0.115024	1124	0.00451674	-1124	-0.0888089	1124	0.00457778	-1124	-0.0895413	1124	0.0151677
														1125	0.00698874	-1125	-0.114933	1125	0.00451674	-1125	-0.0887783	1125	0.00457778	-1125	-0.0894803	1125	0.0151677
														1126	0.00701926	-1126	-0.11475	1126	0.00451674	-1126	-0.0886258	1126	0.00460829	-1126	-0.0894192	1126	0.0151677
														1127	0.00708029	-1127	-0.114566	1127	0.00457778	-1127	-0.0885342	1127	0.00469985	-1127	-0.0892972	1127	0.0151677
														1128	0.00714133	-1128	-0.114475	1128	0.00451674	-1128	-0.0884732	1128	0.00469985	-1128	-0.0892361	1128	0.0151677
														1129	0.00720237	-1129	-0.114292	1129	0.00463881	-1129	-0.0883816	1129	0.00466933	-1129	-0.0892361	1129	0.0151677
														1130	0.00723289	-1130	-0.11417	1130	0.00460829	-1130	-0.0883511	1130	0.00469985	-1130	-0.0890835	1130	0.0151677
														1131	0.00729392	-1131	-0.113987	1131	0.00463881	-1131	-0.0883206	1131	0.00476089	-1131	-0.089053	1131	0.0151677
														1132	0.007416	-1132	-0.113834	1132	0.00466933	-1132	-0.088229	1132	0.00479141	-1132	-0.088992	1132	0.0151372
														1133	0.007416	-1133	-0.113681	1133	0.00469985	-1133	-0.088168	1133	0.00485244	-1133	-0.0888699	1133	0.0151372
														1134	0.00750755	-1134	-0.113498	1134	0.00469985	-1134	-0.0880764	1134	0.00485244	-1134	-0.0888394	1134	0.0151677
														1135	0.00756859	-1135	-0.113346	1135	0.00476089	-1135	-0.0881069	1135	0.00488296	-1135	-0.0887478	1135	0.0151677
														1136	0.00762963	-1136	-0.113193	1136	0.00473037	-1136	-0.0879238	1136	0.004944	-1136	-0.0886868	1136	0.0151677
														1137	0.00766015	-1137	-0.11301	1137	0.00482192	-1137	-0.0878628	1137	0.00491348	-1137	-0.0886258	1137	0.0151677
														1138	0.0077517	-1138	-0.112827	1138	0.00479141	-1138	-0.0878628	1138	0.004944	-1138	-0.0885647	1138	0.0151677
														1139	0.00778222	-1139	-0.112674	1139	0.00485244	-1139	-0.0878018	1139	0.004944	-1139	-0.0885037	1139	0.0151677
														1140	0.00787378	-1140	-0.112522	1140	0.00485244	-1140	-0.0877102	1140	0.004944	-1140	-0.0883816	1140	0.0151677
														1141	0.00790429	-1141	-0.112339	1141	0.00488296	-1141	-0.0876186	1141	0.00503555	-1141	-0.0883206	1141	0.0151677
														1142	0.00799585	-1142	-0.112217	1142	0.00491348	-1142	-0.0876186	1142	0.00506607	-1142	-0.0883206	1142	0.0151677
														1143	0.00805689	-1143	-0.112033	1143	0.004944	-1143	-0.0875576	1143	0.00512711	-1143	-0.0881985	1143	0.0151677
														1144	0.00811792	-1144	-0.11185	1144	0.00500504	-1144	-0.0874966	1144	0.00515763	-1144	-0.0881985	1144	0.0151677
														1145	0.00817896	-1145	-0.111667	1145	0.00503555	-1145	-0.0873745	1145	0.00512711	-1145	-0.0880764	1145	0.0151677
														1146	0.00824	-1146	-0.111545	1146	0.00500504	-1146	-0.0873745	1146	0.00518815	-1146	-0.0880154	1146	0.0152287
														1147	0.00830103	-1147	-0.111362	1147	0.00503555	-1147	-0.0873135	1147	0.00518815	-1147	-0.0879849	1147	0.0151677
														1148	0.00842311	-1148	-0.111301	1148	0.00503555	-1148	-0.0873135	1148	0.00524918	-1148	-0.0879238	1148	0.0151982
														1149	0.00851466	-1149	-0.111057	1149	0.00506607	-1149	-0.0871914	1149	0.00524918	-1149	-0.0879238	1149	0.0151677
														1150	0.00854518	-1150	-0.110935	1150	0.00512711	-1150	-0.0871914	1150	0.0052797	-1150	-0.0878323	1150	0.0151982
														1151	0.0085757	-1151	-0.110813	1151	0.00515763	-1151	-0.0871303	1151	0.00534074	-1151	-0.0877712	1151	0.0152287
														1152	0.00869778	-1152	-0.11063	1152	0.00515763	-1152	-0.0870693	1152	0.00534074	-1152	-0.0877102	1152	0.0152287
														1153	0.00875881	-1153	-0.110569	1153	0.00518815	-1153	-0.0870998	1153	0.00537126	-1153	-0.0877102	1153	0.0151677
														1154	0.00881985	-1154	-0.110385	1154	0.00518815	-1154	-0.0870693	1154	0.00543229	-1154	-0.0875881	1154	0.0152287
														1155	0.0089114	-1155	-0.110202	1155	0.00524918	-1155	-0.0870693	1155	0.00543229	-1155	-0.0875881	1155	0.0151372
														1156	0.00900296	-1156	-0.11008	1156	0.00534074	-1156	-0.0870693	1156	0.00543229	-1156	-0.0875271	1156	0.0151677
														1157	0.009064	-1157	-0.109928	1157	0.00537126	-1157	-0.0869778	1157	0.00546281	-1157	-0.0874355	1157	0.0152287
														1158	0.00918607	-1158	-0.109836	1158	0.00534074	-1158	-0.0869167	1158	0.00552385	-1158	-0.087405	1158	0.0151982
														1159	0.00927763	-1159	-0.109653	1159	0.00537126	-1159	-0.0869167	1159	0.00555437	-1159	-0.087344	1159	0.0151677
														1160	0.00930815	-1160	-0.109592	1160	0.00540178	-1160	-0.0868862	1160	0.00552385	-1160	-0.087344	1160	0.0152287
														1161	0.00936918	-1161	-0.109409	1161	0.00546281	-1161	-0.0868862	1161	0.00555437	-1161	-0.0872829	1161	0.0151982
														1162	0.00949126	-1162	-0.109287	1162	0.00543229	-1162	-0.0868252	1162	0.00564592	-1162	-0.0872524	1162	0.0152287
														1163	0.00952177	-1163	-0.109134	1163	0.00549333	-1163	-0.0868252	1163	0.00564592	-1163	-0.0872219	1163	0.0151982
														1164	0.00961333	-1164	-0.109104	1164	0.00552385	-1164	-0.0867641	1164	0.00564592	-1164	-0.0871609	1164	0.0152287
														1165	0.0097354	-1165	-0.108921	1165	0.00555437	-1165	-0.0867336	1165	0.00564592	-1165	-0.0870998	1165	0.0152593
														1166	0.00970489	-1166	-0.108798	1166	0.00555437	-1166	-0.0868252	1166	0.00573748	-1166	-0.0870998	1166	0.0152287
														1167	0.00982696	-1167	-0.108676	1167	0.00561541	-1167	-0.0867641	1167	0.00573748	-1167	-0.0870388	1167	0.0151677
														1168	0.009888	-1168	-0.108615	1168	0.00567644	-1168	-0.0867031	1168	0.00570696	-1168	-0.0870083	1168	0.0151982
														1169	0.0100101	-1169	-0.108432	1169	0.00567644	-1169	-0.0867336	1169	0.00579852	-1169	-0.0869778	1169	0.0152287
														1170	0.0100406	-1170	-0.10831	1170	0.00573748	-1170	-0.0867641	1170	0.00582904	-1170	-0.0868862	1170	0.0152287
														1171	0.0101627	-1171	-0.108188	1171	0.00573748	-1171	-0.0867336	1171	0.00582904	-1171	-0.0869167	1171	0.0152593
														1172	0.0101932	-1172	-0.108005	1172	0.00582904	-1172	-0.0867031	1172	0.00582904	-1172	-0.0868557	1172	0.0151677
														1173	0.0103153	-1173	-0.107913	1173	0.00585955	-1173	-0.0867031	1173	0.00585955	-1173	-0.0868252	1173	0.0152287
														1174	0.0103763	-1174	-0.107761	1174	0.00582904	-1174	-0.0867031	1174	0.00589007	-1174	-0.0868557	1174	0.0152898
														1175	0.0104373	-1175	-0.107578	1175	0.00585955	-1175	-0.0867641	1175	0.00592059	-1175	-0.0867946	1175	0.0151677
														1176	0.0104984	-1176	-0.107486	1176	0.00592059	-1176	-0.0868252	1176	0.00595111	-1176	-0.0867946	1176	0.0152593
														1177	0.0105899	-1177	-0.107334	1177	0.00592059	-1177	-0.0868252	1177	0.00598163	-1177	-0.0867336	1177	0.0152287
														1178	0.0106815	-1178	-0.107212	1178	0.00592059	-1178	-0.0868252	1178	0.00604266	-1178	-0.0867031	1178	0.0152593
														1179	0.010712	-1179	-0.107089	1179	0.00604266	-1179	-0.0868252	1179	0.00604266	-1179	-0.0866726	1179	0.0152287
														1180	0.0108036	-1180	-0.106937	1180	0.00607318	-1180	-0.0868252	1180	0.00604266	-1180	-0.086642	1180	0.0152287
														1181	0.0108951	-1181	-0.106845	1181	0.0061037	-1181	-0.0868862	1181	0.0061037	-1181	-0.086642	1181	0.0152593
														1182	0.0109867	-1182	-0.106723	1182	0.00613422	-1182	-0.0868557	1182	0.00613422	-1182	-0.0866115	1182	0.0152593
														1183	0.0109867	-1183	-0.106571	1183	0.00616474	-1183	-0.0869167	1183	0.00613422	-1183	-0.0866115	1183	0.0152593
														1184	0.0110782	-1184	-0.106479	1184	0.00616474	-1184	-0.0869472	1184	0.00613422	-1184	-0.086581	1184	0.0153203
														1185	0.0111393	-1185	-0.106357	1185	0.00622578	-1185	-0.0870083	1185	0.00616474	-1185	-0.0866115	1185	0.0152593
														1186	0.0112308	-1186	-0.106235	1186	0.00631733	-1186	-0.0870388	1186	0.00622578	-1186	-0.0866115	1186	0.0152287
														1187	0.0113224	-1187	-0.106113	1187	0.00634785	-1187	-0.0871303	1187	0.00625629	-1187	-0.0865505	1187	0.0152898
														1188	0.0113529	-1188	-0.105991	1188	0.00637837	-1188	-0.0870998	1188	0.00631733	-1188	-0.0865505	1188	0.0152593
														1189	0.0114444	-1189	-0.10593	1189	0.00640889	-1189	-0.0872219	1189	0.00628681	-1189	-0.0864895	1189	0.0152898
														1190	0.011536	-1190	-0.105777	1190	0.00640889	-1190	-0.0873135	1190	0.00634785	-1190	-0.0864589	1190	0.0152898
														1191	0.011597	-1191	-0.105686	1191	0.00646992	-1191	-0.0873135	1191	0.00631733	-1191	-0.0864589	1191	0.0152898
														1192	0.0116886	-1192	-0.105533	1192	0.00650044	-1192	-0.0873745	1192	0.00637837	-1192	-0.0864589	1192	0.0152593
														1193	0.0117496	-1193	-0.105441	1193	0.00653096	-1193	-0.0874355	1193	0.00640889	-1193	-0.0864284	1193	0.0152898
														1194	0.0117801	-1194	-0.105441	1194	0.00665304	-1194	-0.0874966	1194	0.00643941	-1194	-0.0864284	1194	0.0152898
														1195	0.0118717	-1195	-0.105258	1195	0.00665304	-1195	-0.0875881	1195	0.00643941	-1195	-0.0864284	1195	0.0152898
														1196	0.0119633	-1196	-0.105197	1196	0.00665304	-1196	-0.0876492	1196	0.00646992	-1196	-0.0864589	1196	0.0152898
														1197	0.0119938	-1197	-0.105014	1197	0.00674459	-1197	-0.0876797	1197	0.00650044	-1197	-0.0864284	1197	0.0152898
														1198	0.0121158	-1198	-0.104953	1198	0.00680563	-1198	-0.0878018	1198	0.006592	-1198	-0.0863979	1198	0.0152898
														1199	0.0121464	-1199	-0.104892	1199	0.00683615	-1199	-0.0878628	1199	0.00656148	-1199	-0.0864284	1199	0.0152898
														1200	0.0122074	-1200	-0.104831	1200	0.00686666	-1200	-0.0879849	1200	0.006592	-1200	-0.0864284	1200	0.0152898
														1201	0.0122684	-1201	-0.104709	1201	0.00689718	-1201	-0.0881069	1201	0.006592	-1201	-0.0863979	1201	0.0152593
														1202	0.0123295	-1202	-0.104648	1202	0.00698874	-1202	-0.0881375	1202	0.00665304	-1202	-0.0864284	1202	0.0152898
														1203	0.0123905	-1203	-0.104526	1203	0.00701926	-1203	-0.0881985	1203	0.00665304	-1203	-0.0864284	1203	0.0152593
														1204	0.0124516	-1204	-0.104465	1204	0.00704978	-1204	-0.0883511	1204	0.00671407	-1204	-0.0864284	1204	0.0152898
														1205	0.0125431	-1205	-0.104404	1205	0.00711081	-1205	-0.0884732	1205	0.00674459	-1205	-0.0864284	1205	0.0152593
														1206	0.0126041	-1206	-0.104282	1206	0.00714133	-1206	-0.0885952	1206	0.00680563	-1206	-0.0864284	1206	0.0152898
														1207	0.0126652	-1207	-0.104221	1207	0.00720237	-1207	-0.0887783	1207	0.00680563	-1207	-0.0864284	1207	0.0152898
														1208	0.0126957	-1208	-0.10416	1208	0.00729392	-1208	-0.0888089	1208	0.00680563	-1208	-0.0864284	1208	0.0152898
														1209	0.0127567	-1209	-0.104038	1209	0.00729392	-1209	-0.0890225	1209	0.00683615	-1209	-0.0864284	1209	0.0152593
														1210	0.0128483	-1210	-0.103977	1210	0.00735496	-1210	-0.089114	1210	0.00686666	-1210	-0.0864589	1210	0.0152898
														1211	0.0128788	-1211	-0.103854	1211	0.007416	-1211	-0.0892972	1211	0.00686666	-1211	-0.0864589	1211	0.0152898
														1212	0.0129398	-1212	-0.103793	1212	0.00747703	-1212	-0.0894498	1212	0.00689718	-1212	-0.0864589	1212	0.0152898
														1213	0.0130009	-1213	-0.103732	1213	0.00750755	-1213	-0.0896329	1213	0.00695822	-1213	-0.0864589	1213	0.0152898
														1214	0.0130924	-1214	-0.10361	1214	0.00756859	-1214	-0.0897855	1214	0.00701926	-1214	-0.0864895	1214	0.0153203
														1215	0.013123	-1215	-0.103549	1215	0.00759911	-1215	-0.089938	1215	0.00698874	-1215	-0.0865505	1215	0.0152898
														1216	0.013245	-1216	-0.103488	1216	0.00772118	-1216	-0.0901212	1216	0.00701926	-1216	-0.0865505	1216	0.0153203
														1217	0.0132145	-1217	-0.103427	1217	0.00772118	-1217	-0.0903043	1217	0.00704978	-1217	-0.0866115	1217	0.0153203
														1218	0.0133061	-1218	-0.103366	1218	0.00778222	-1218	-0.0904874	1218	0.00711081	-1218	-0.0866115	1218	0.0153203
														1219	0.0133671	-1219	-0.103275	1219	0.00784326	-1219	-0.0906095	1219	0.00717185	-1219	-0.0865505	1219	0.0152898
														1220	0.0133976	-1220	-0.103244	1220	0.00790429	-1220	-0.0908231	1220	0.00714133	-1220	-0.0866115	1220	0.0153508
														1221	0.0135807	-1221	-0.103061	1221	0.00799585	-1221	-0.0909757	1221	0.00723289	-1221	-0.0866726	1221	0.0153508
														1222	0.0135807	-1222	-0.103061	1222	0.00802637	-1222	-0.0912198	1222	0.00723289	-1222	-0.0866726	1222	0.0152898
														1223	0.0136113	-1223	-0.103061	1223	0.00805689	-1223	-0.0914029	1223	0.00729392	-1223	-0.0866726	1223	0.0153508
														1224	0.0136723	-1224	-0.102939	1224	0.00811792	-1224	-0.0917081	1224	0.00732444	-1224	-0.0867336	1224	0.0153813
														1225	0.0137638	-1225	-0.102878	1225	0.00827052	-1225	-0.0917997	1225	0.00732444	-1225	-0.0866726	1225	0.0152898
														1226	0.0138249	-1226	-0.102756	1226	0.00827052	-1226	-0.0921049	1226	0.00738548	-1226	-0.0867336	1226	0.0153813
														1227	0.0138859	-1227	-0.102664	1227	0.00833155	-1227	-0.0922575	1227	0.00735496	-1227	-0.0867641	1227	0.0153508
														1228	0.013947	-1228	-0.102634	1228	0.00836207	-1228	-0.0925626	1228	0.00738548	-1228	-0.0867031	1228	0.0153508
														1229	0.014069	-1229	-0.102603	1229	0.00845363	-1229	-0.0927763	1229	0.00744652	-1229	-0.0867946	1229	0.0153508
														1230	0.014069	-1230	-0.102512	1230	0.00848415	-1230	-0.0930204	1230	0.00750755	-1230	-0.0868557	1230	0.0153508
														1231	0.0141606	-1231	-0.102512	1231	0.00851466	-1231	-0.093234	1231	0.00750755	-1231	-0.0868557	1231	0.0153508
														1232	0.0142521	-1232	-0.102451	1232	0.00863674	-1232	-0.0935087	1232	0.00756859	-1232	-0.0869167	1232	0.0153203
														1233	0.0142827	-1233	-0.102359	1233	0.00869778	-1233	-0.0937223	1233	0.00756859	-1233	-0.0869167	1233	0.0153508
														1234	0.0143742	-1234	-0.102329	1234	0.00881985	-1234	-0.0940275	1234	0.00762963	-1234	-0.0869778	1234	0.0152898
														1235	0.0144047	-1235	-0.102268	1235	0.00885037	-1235	-0.0942717	1235	0.00769066	-1235	-0.0869472	1235	0.0152898
														1236	0.0144963	-1236	-0.102268	1236	0.00894192	-1236	-0.0945158	1236	0.00772118	-1236	-0.0870693	1236	0.0153508
														1237	0.0145878	-1237	-0.102268	1237	0.00900296	-1237	-0.094882	1237	0.00778222	-1237	-0.0870998	1237	0.0153508
														1238	0.0146184	-1238	-0.102176	1238	0.00903348	-1238	-0.0951262	1238	0.00781274	-1238	-0.0870998	1238	0.0153508
														1239	0.0147099	-1239	-0.102115	1239	0.00909452	-1239	-0.0953703	1239	0.00781274	-1239	-0.0870998	1239	0.0153203
														1240	0.0147099	-1240	-0.102115	1240	0.00924711	-1240	-0.0956755	1240	0.00784326	-1240	-0.0872219	1240	0.0153203
														1241	0.014832	-1241	-0.102084	1241	0.00927763	-1241	-0.0959807	1241	0.00787378	-1241	-0.0872219	1241	0.0152898
														1242	0.014893	-1242	-0.102084	1242	0.00933866	-1242	-0.0961943	1242	0.00796533	-1242	-0.0872829	1242	0.0153203
														1243	0.0149846	-1243	-0.102023	1243	0.00943022	-1243	-0.0965911	1243	0.00799585	-1243	-0.087344	1243	0.0153813
														1244	0.0150456	-1244	-0.101993	1244	0.00949126	-1244	-0.0968352	1244	0.00799585	-1244	-0.087344	1244	0.0153508
														1245	0.0151372	-1245	-0.102023	1245	0.00955229	-1245	-0.0971404	1245	0.00808741	-1245	-0.087405	1245	0.0153203
														1246	0.0151982	-1246	-0.101962	1246	0.00961333	-1246	-0.0973846	1246	0.00808741	-1246	-0.0874355	1246	0.0152898
														1247	0.0152593	-1247	-0.101962	1247	0.0097354	-1247	-0.0977508	1247	0.00811792	-1247	-0.0874355	1247	0.0153813
														1248	0.0153508	-1248	-0.101901	1248	0.00979644	-1248	-0.098056	1248	0.00827052	-1248	-0.0875881	1248	0.0153508
														1249	0.0154118	-1249	-0.101901	1249	0.009888	-1249	-0.0983612	1249	0.00827052	-1249	-0.0875881	1249	0.0152898
														1250	0.0155034	-1250	-0.101871	1250	0.00994903	-1250	-0.0986358	1250	0.00830103	-1250	-0.0876492	1250	0.0153813
														1251	0.0155339	-1251	-0.10184	1251	0.0100406	-1251	-0.098941	1251	0.00833155	-1251	-0.0876797	1251	0.0153203
														1252	0.0156865	-1252	-0.101779	1252	0.0101321	-1252	-0.0992767	1252	0.00836207	-1252	-0.0877102	1252	0.0153203
														1253	0.0156865	-1253	-0.101779	1253	0.0102542	-1253	-0.0995209	1253	0.00845363	-1253	-0.0878323	1253	0.0153508
														1254	0.0158086	-1254	-0.101779	1254	0.0102542	-1254	-0.099826	1254	0.00848415	-1254	-0.0878628	1254	0.0153813
														1255	0.0158696	-1255	-0.101718	1255	0.0104068	-1255	-0.100101	1255	0.00854518	-1255	-0.0878323	1255	0.0153508
														1256	0.0160222	-1256	-0.101718	1256	0.0104373	-1256	-0.100497	1256	0.00860622	-1256	-0.0879238	1256	0.0153813
														1257	0.0161138	-1257	-0.101749	1257	0.0105289	-1257	-0.100803	1257	0.00866726	-1257	-0.0880154	1257	0.0153508
														1258	0.0160833	-1258	-0.101718	1258	0.010712	-1258	-0.101077	1258	0.00869778	-1258	-0.0880764	1258	0.0153813
														1259	0.0162358	-1259	-0.101688	1259	0.010773	-1259	-0.101413	1259	0.00875881	-1259	-0.0881069	1259	0.0153508
														1260	0.0162664	-1260	-0.101657	1260	0.0108036	-1260	-0.101718	1260	0.00878933	-1260	-0.0881375	1260	0.0153813
														1261	0.0163884	-1261	-0.101596	1261	0.0109867	-1261	-0.101993	1261	0.00885037	-1261	-0.088168	1261	0.0154118
														1262	0.0165105	-1262	-0.101657	1262	0.0110172	-1262	-0.102329	1262	0.0089114	-1262	-0.0883206	1262	0.0153203
														1263	0.0165716	-1263	-0.101596	1263	0.0111087	-1263	-0.102573	1263	0.00894192	-1263	-0.0883206	1263	0.0153813
														1264	0.0166631	-1264	-0.101596	1264	0.0112308	-1264	-0.102939	1264	0.009064	-1264	-0.0884121	1264	0.0154118
														1265	0.0168157	-1265	-0.101596	1265	0.0113224	-1265	-0.103244	1265	0.00909452	-1265	-0.0884426	1265	0.0153813
														1266	0.0168462	-1266	-0.101596	1266	0.0114139	-1266	-0.103519	1266	0.00909452	-1266	-0.0885037	1266	0.0153813
														1267	0.0170293	-1267	-0.101535	1267	0.011536	-1267	-0.103793	1267	0.00921659	-1267	-0.0885647	1267	0.0154118
														1268	0.0170904	-1268	-0.101596	1268	0.0116886	-1268	-0.104099	1268	0.00930815	-1268	-0.0886258	1268	0.0154424
														1269	0.0171819	-1269	-0.101566	1269	0.0117801	-1269	-0.104404	1269	0.00936918	-1269	-0.0886868	1269	0.0154118
														1270	0.017304	-1270	-0.101566	1270	0.0118717	-1270	-0.104648	1270	0.00946074	-1270	-0.0888089	1270	0.0154118
														1271	0.0174261	-1271	-0.101535	1271	0.0119938	-1271	-0.104892	1271	0.00955229	-1271	-0.0888699	1271	0.0154118
														1272	0.0175176	-1272	-0.101566	1272	0.0120548	-1272	-0.105136	1272	0.00958281	-1272	-0.0889004	1272	0.0154118
														1273	0.0175787	-1273	-0.101535	1273	0.0122074	-1273	-0.105441	1273	0.00964385	-1273	-0.089053	1273	0.0154118
														1274	0.0177007	-1274	-0.101596	1274	0.0123295	-1274	-0.105655	1274	0.0097354	-1274	-0.089053	1274	0.0154424
														1275	0.0178533	-1275	-0.101535	1275	0.0124516	-1275	-0.105899	1275	0.00976592	-1275	-0.089114	1275	0.0153813
														1276	0.0179754	-1276	-0.101535	1276	0.0125736	-1276	-0.106143	1276	0.009888	-1276	-0.0891751	1276	0.0154729
														1277	0.018128	-1277	-0.101535	1277	0.0126652	-1277	-0.106418	1277	0.00994903	-1277	-0.0892972	1277	0.0154118
														1278	0.0182501	-1278	-0.101596	1278	0.0128178	-1278	-0.106601	1278	0.0100711	-1278	-0.0893582	1278	0.0154118
														1279	0.0183721	-1279	-0.101566	1279	0.0129704	-1279	-0.106845	1279	0.0101627	-1279	-0.0893887	1279	0.0154118
														1280	0.0184942	-1280	-0.101535	1280	0.0130619	-1280	-0.107089	1280	0.0102237	-1280	-0.0895413	1280	0.0154118
														1281	0.0186773	-1281	-0.101566	1281	0.013245	-1281	-0.107334	1281	0.0103153	-1281	-0.0896023	1281	0.0154118
														1282	0.0187689	-1282	-0.101566	1282	0.0133976	-1282	-0.107486	1282	0.0105289	-1282	-0.0896634	1282	0.0154118
														1283	0.0189825	-1283	-0.101596	1283	0.0134587	-1283	-0.10773	1283	0.0105594	-1283	-0.0897855	1283	0.0154118
														1284	0.0191351	-1284	-0.101596	1284	0.0136418	-1284	-0.107883	1284	0.010712	-1284	-0.0898465	1284	0.0154118
														1285	0.0192877	-1285	-0.101566	1285	0.0137944	-1285	-0.108127	1285	0.0108036	-1285	-0.0899075	1285	0.0154118
														1286	0.0194403	-1286	-0.101535	1286	0.0139164	-1286	-0.10831	1286	0.0109256	-1286	-0.0900296	1286	0.0154118
														1287	0.0195929	-1287	-0.101596	1287	0.0140996	-1287	-0.108554	1287	0.0110477	-1287	-0.0901517	1287	0.0154118
														1288	0.019776	-1288	-0.101596	1288	0.0142216	-1288	-0.108737	1288	0.0112003	-1288	-0.0901517	1288	0.0154118
														1289	0.0199896	-1289	-0.101596	1289	0.0144353	-1289	-0.10889	1289	0.0112918	-1289	-0.0902738	1289	0.0154118
														1290	0.0201422	-1290	-0.101627	1290	0.0146184	-1290	-0.109043	1290	0.011475	-1290	-0.0903348	1290	0.0154729
														1291	0.0203253	-1291	-0.101627	1291	0.0147099	-1291	-0.109165	1291	0.0116276	-1291	-0.0904569	1291	0.0154729
														1292	0.020539	-1292	-0.101657	1292	0.0148625	-1292	-0.109348	1292	0.0117801	-1292	-0.0905179	1292	0.0154729
														1293	0.0207221	-1293	-0.101688	1293	0.0151067	-1293	-0.109531	1293	0.0119327	-1293	-0.0905789	1293	0.0154118
														1294	0.0209357	-1294	-0.101779	1294	0.0152898	-1294	-0.109622	1294	0.0120853	-1294	-0.090701	1294	0.0154424
														1295	0.0211188	-1295	-0.101779	1295	0.0154118	-1295	-0.109806	1295	0.0122684	-1295	-0.0908231	1295	0.0154118
														1296	0.021363	-1296	-0.101779	1296	0.015595	-1296	-0.109928	1296	0.0123905	-1296	-0.0908841	1296	0.0154729
														1297	0.021485	-1297	-0.101779	1297	0.0158086	-1297	-0.11008	1297	0.0126652	-1297	-0.0910062	1297	0.0154118
														1298	0.0217597	-1298	-0.10184	1298	0.0160833	-1298	-0.110202	1298	0.0128788	-1298	-0.0910672	1298	0.0154729
														1299	0.0219733	-1299	-0.101871	1299	0.0162053	-1299	-0.110324	1299	0.0130619	-1299	-0.0912503	1299	0.0154729
														1300	0.022187	-1300	-0.101901	1300	0.0163884	-1300	-0.110508	1300	0.013245	-1300	-0.0912503	1300	0.0154424
														1301	0.0224616	-1301	-0.101962	1301	0.0166021	-1301	-0.110508	1301	0.0134892	-1301	-0.0913724	1301	0.0155034
														1302	0.0226447	-1302	-0.101932	1302	0.0168462	-1302	-0.110691	1302	0.0137333	-1302	-0.0914945	1302	0.0154729
														1303	0.0229194	-1303	-0.102054	1303	0.0170904	-1303	-0.110752	1303	0.013947	-1303	-0.0915555	1303	0.0155034
														1304	0.0231635	-1304	-0.102084	1304	0.0172735	-1304	-0.110996	1304	0.0141606	-1304	-0.0917386	1304	0.0155034
														1305	0.0234382	-1305	-0.102084	1305	0.0175176	-1305	-0.111026	1305	0.0144658	-1305	-0.0917386	1305	0.0155034
														1306	0.0236824	-1306	-0.102206	1306	0.0177313	-1306	-0.111118	1306	0.0147099	-1306	-0.0918912	1306	0.0155034
														1307	0.023896	-1307	-0.102268	1307	0.018067	-1307	-0.11124	1307	0.0149846	-1307	-0.0920438	1307	0.0155339
														1308	0.0241707	-1308	-0.102268	1308	0.0183111	-1308	-0.111332	1308	0.0152898	-1308	-0.0921049	1308	0.0154729
														1309	0.0244453	-1309	-0.102329	1309	0.0185247	-1309	-0.111484	1309	0.015595	-1309	-0.0922269	1309	0.0155339
														1310	0.02472	-1310	-0.10239	1310	0.0187994	-1310	-0.111515	1310	0.0159001	-1310	-0.0923185	1310	0.0155644
														1311	0.0250252	-1311	-0.102451	1311	0.0190741	-1311	-0.111667	1311	0.0162664	-1311	-0.09241	1311	0.0155034
														1312	0.0252998	-1312	-0.102512	1312	0.0193487	-1312	-0.111728	1312	0.0166021	-1312	-0.0925321	1312	0.0155644
														1313	0.025605	-1313	-0.102542	1313	0.0196539	-1313	-0.11182	1313	0.0169073	-1313	-0.0925932	1313	0.0154729
														1314	0.0258492	-1314	-0.102603	1314	0.0199591	-1314	-0.111972	1314	0.017304	-1314	-0.0927152	1314	0.0155034
														1315	0.0261544	-1315	-0.102634	1315	0.0202643	-1315	-0.112033	1315	0.0176397	-1315	-0.0928068	1315	0.0154729
														1316	0.026429	-1316	-0.102695	1316	0.020539	-1316	-0.112064	1316	0.018128	-1316	-0.0929594	1316	0.0155644
														1317	0.0267037	-1317	-0.102756	1317	0.0209052	-1317	-0.112217	1317	0.0185247	-1317	-0.0930815	1317	0.0155644
														1318	0.0270699	-1318	-0.102817	1318	0.0211798	-1318	-0.112278	1318	0.0188604	-1318	-0.0932035	1318	0.0154729
														1319	0.0273446	-1319	-0.102939	1319	0.021485	-1319	-0.112339	1319	0.0194098	-1319	-0.0932951	1319	0.0155034
														1320	0.0276498	-1320	-0.103	1320	0.0218513	-1320	-0.112461	1320	0.0198675	-1320	-0.0934477	1320	0.0154729
														1321	0.0279855	-1321	-0.103061	1321	0.0221564	-1321	-0.112583	1321	0.0202948	-1321	-0.0935087	1321	0.0155644
														1322	0.0282907	-1322	-0.103092	1322	0.0224921	-1322	-0.112705	1322	0.0208136	-1322	-0.0936918	1322	0.0155644
														1323	0.0285653	-1323	-0.103183	1323	0.0229194	-1323	-0.112705	1323	0.0213019	-1323	-0.0937529	1323	0.0155644
														1324	0.0289315	-1324	-0.103244	1324	0.0232246	-1324	-0.112827	1324	0.0218513	-1324	-0.0938749	1324	0.0155644
														1325	0.0292673	-1325	-0.103305	1325	0.0236213	-1325	-0.112949	1325	0.0224006	-1325	-0.093997	1325	0.0155644
														1326	0.029603	-1326	-0.103366	1326	0.0239875	-1326	-0.113041	1326	0.023011	-1326	-0.0941191	1326	0.015595
														1327	0.0299387	-1327	-0.103488	1327	0.0243538	-1327	-0.113132	1327	0.0235908	-1327	-0.0942106	1327	0.0155644
														1328	0.0302438	-1328	-0.103488	1328	0.02472	-1328	-0.113224	1328	0.0241096	-1328	-0.0943632	1328	0.0155644
														1329	0.0306711	-1329	-0.10358	1329	0.0251473	-1329	-0.113346	1329	0.0248115	-1329	-0.0944243	1329	0.015595
														1330	0.0309763	-1330	-0.103732	1330	0.0255745	-1330	-0.113437	1330	0.0254524	-1330	-0.0945463	1330	0.015595
														1331	0.031312	-1331	-0.103793	1331	0.0260018	-1331	-0.113498	1331	0.0261544	-1331	-0.0946989	1331	0.0156255
														1332	0.0317087	-1332	-0.103854	1332	0.0263985	-1332	-0.113681	1332	0.0268258	-1332	-0.0947905	1332	0.0156255
														1333	0.032136	-1333	-0.103916	1333	0.0268258	-1333	-0.113742	1333	0.0275277	-1333	-0.0949126	1333	0.0156255
														1334	0.0324412	-1334	-0.104038	1334	0.027253	-1334	-0.113834	1334	0.0282296	-1334	-0.0949736	1334	0.0156255
														1335	0.0328379	-1335	-0.104129	1335	0.0276498	-1335	-0.113926	1335	0.0289926	-1335	-0.0950957	1335	0.0156255
														1336	0.0332041	-1336	-0.104282	1336	0.0281075	-1336	-0.114048	1336	0.0297555	-1336	-0.0952483	1336	0.0156255
														1337	0.0336314	-1337	-0.104343	1337	0.0285958	-1337	-0.11417	1337	0.0305185	-1337	-0.0953398	1337	0.015595
														1338	0.0340281	-1338	-0.104465	1338	0.0290231	-1338	-0.114261	1338	0.031312	-1338	-0.0954619	1338	0.015595
														1339	0.0344249	-1339	-0.104556	1339	0.0295114	-1339	-0.114383	1339	0.0321665	-1339	-0.095584	1339	0.015595
														1340	0.0348827	-1340	-0.104709	1340	0.0299692	-1340	-0.114536	1340	0.03296	-1340	-0.095706	1340	0.0156255
														1341	0.0352794	-1341	-0.10477	1341	0.0303964	-1341	-0.114658	1341	0.033845	-1341	-0.0957976	1341	0.015656
														1342	0.0357372	-1342	-0.104953	1342	0.0309153	-1342	-0.11475	1342	0.0347301	-1342	-0.0958892	1342	0.0156255
														1343	0.0361034	-1343	-0.105014	1343	0.031373	-1343	-0.114902	1343	0.0355846	-1343	-0.0960112	1343	0.015656
														1344	0.0366222	-1344	-0.105197	1344	0.0318918	-1344	-0.115024	1344	0.0364391	-1344	-0.0961333	1344	0.0156255
														1345	0.03708	-1345	-0.105197	1345	0.0322886	-1345	-0.115146	1345	0.0373852	-1345	-0.0961943	1345	0.0156865
														1346	0.0375072	-1346	-0.10538	1346	0.0328379	-1346	-0.115268	1346	0.0383618	-1346	-0.0962859	1346	0.015656
														1347	0.0379955	-1347	-0.105441	1347	0.0333262	-1347	-0.11539	1347	0.0392468	-1347	-0.0964385	1347	0.015656
														1348	0.0384838	-1348	-0.105564	1348	0.0338755	-1348	-0.115574	1348	0.0402234	-1348	-0.0965606	1348	0.015656
														1349	0.0390332	-1349	-0.105686	1349	0.0343028	-1349	-0.115665	1349	0.0412305	-1349	-0.0966826	1349	0.0156865
														1350	0.039491	-1350	-0.105869	1350	0.0348521	-1350	-0.115818	1350	0.0422987	-1350	-0.0968047	1350	0.015656
														1351	0.0400098	-1351	-0.105991	1351	0.0353404	-1351	-0.11594	1351	0.0433363	-1351	-0.0968963	1351	0.0156865
														1352	0.0405286	-1352	-0.106113	1352	0.0358592	-1352	-0.116062	1352	0.0444655	-1352	-0.0969878	1352	0.0156865
														1353	0.041139	-1353	-0.106235	1353	0.0364086	-1353	-0.116184	1353	0.0454726	-1353	-0.0971709	1353	0.015656
														1354	0.0416883	-1354	-0.106357	1354	0.0368969	-1354	-0.116367	1354	0.0465407	-1354	-0.0972015	1354	0.015656
														1355	0.0422987	-1355	-0.106479	1355	0.0373852	-1355	-0.116459	1355	0.0476699	-1355	-0.097354	1355	0.015656
														1356	0.0428785	-1356	-0.106662	1356	0.0380566	-1356	-0.116611	1356	0.0487991	-1356	-0.0974761	1356	0.015717
														1357	0.0434584	-1357	-0.106815	1357	0.0384838	-1357	-0.116794	1357	0.0499588	-1357	-0.0975982	1357	0.015717
														1358	0.0440687	-1358	-0.106906	1358	0.0390332	-1358	-0.116855	1358	0.0511185	-1358	-0.0976897	1358	0.0156865
														1359	0.0446791	-1359	-0.10715	1359	0.039613	-1359	-0.117038	1359	0.0523698	-1359	-0.0978423	1359	0.0157781
														1360	0.0452895	-1360	-0.107242	1360	0.0401318	-1360	-0.1171	1360	0.0535295	-1360	-0.0979034	1360	0.0157476
														1361	0.0459914	-1361	-0.107395	1361	0.0406812	-1361	-0.117344	1361	0.0547502	-1361	-0.098056	1361	0.015717
														1362	0.0466628	-1362	-0.107547	1362	0.0413221	-1362	-0.117405	1362	0.0560625	-1362	-0.098178	1362	0.015717
														1363	0.0473647	-1363	-0.107669	1363	0.0418409	-1363	-0.117588	1363	0.0573138	-1363	-0.0982696	1363	0.0156865
														1364	0.0480361	-1364	-0.107883	1364	0.0424818	-1364	-0.11771	1364	0.0586566	-1364	-0.0983917	1364	0.015717
														1365	0.0487075	-1365	-0.108066	1365	0.0430311	-1365	-0.117832	1365	0.0599689	-1365	-0.0985748	1365	0.0157476
														1366	0.049501	-1366	-0.108219	1366	0.0436415	-1366	-0.117954	1366	0.0613117	-1366	-0.0986358	1366	0.0157781
														1367	0.050264	-1367	-0.108371	1367	0.0442518	-1367	-0.118076	1367	0.062685	-1367	-0.0987274	1367	0.0157781
														1368	0.0509964	-1368	-0.108554	1368	0.0448927	-1368	-0.11832	1368	0.0641194	-1368	-0.09888	1368	0.0157781
														1369	0.0517899	-1369	-0.108737	1369	0.0455641	-1369	-0.118412	1369	0.0655538	-1369	-0.0989715	1369	0.0157476
														1370	0.0526139	-1370	-0.10886	1370	0.0461745	-1370	-0.118564	1370	0.0669576	-1370	-0.0990936	1370	0.0157781
														1371	0.0533769	-1371	-0.109043	1371	0.0468459	-1371	-0.118809	1371	0.0684225	-1371	-0.0992767	1371	0.0157781
														1372	0.0542009	-1372	-0.109226	1372	0.0474868	-1372	-0.11887	1372	0.0698874	-1372	-0.0993683	1372	0.0157781
														1373	0.0550554	-1373	-0.109409	1373	0.0481582	-1373	-0.119053	1373	0.0714438	-1373	-0.0995514	1373	0.0157476
														1374	0.0559099	-1374	-0.109592	1374	0.0489212	-1374	-0.119297	1374	0.0728782	-1374	-0.0996124	1374	0.0157781
														1375	0.0567339	-1375	-0.109836	1375	0.0495926	-1375	-0.119358	1375	0.0743736	-1375	-0.0997955	1375	0.0157781
														1376	0.0577105	-1376	-0.109928	1376	0.0503555	-1376	-0.119541	1376	0.075808	-1376	-0.0998871	1376	0.0157781
														1377	0.058565	-1377	-0.110111	1377	0.0510575	-1377	-0.119785	1377	0.0772729	-1377	-0.10004	1377	0.0158391
														1378	0.0594806	-1378	-0.110263	1378	0.0518204	-1378	-0.119907	1378	0.0786157	-1378	-0.100223	1378	0.0158086
														1379	0.0604266	-1379	-0.110446	1379	0.0526139	-1379	-0.120029	1379	0.0800501	-1379	-0.100284	1379	0.0158086
														1380	0.0614338	-1380	-0.110691	1380	0.0533464	-1380	-0.120121	1380	0.0813318	-1380	-0.100528	1380	0.0158391
														1381	0.0623493	-1381	-0.110813	1381	0.0542009	-1381	-0.120334	1381	0.0826746	-1381	-0.100589	1381	0.0158391
														1382	0.0632649	-1382	-0.111057	1382	0.0550249	-1382	-0.120518	1382	0.084048	-1382	-0.100772	1382	0.0158696
														1383	0.0643025	-1383	-0.111301	1383	0.0558794	-1383	-0.120701	1383	0.0852077	-1383	-0.100894	1383	0.0158696
														1384	0.0652181	-1384	-0.111393	1384	0.0567034	-1384	-0.120823	1384	0.0864589	-1384	-0.101016	1384	0.0158391
														1385	0.0663167	-1385	-0.111606	1385	0.0575884	-1385	-0.121006	1385	0.0875881	-1385	-0.101169	1385	0.0158696
														1386	0.0672323	-1386	-0.111789	1386	0.058504	-1386	-0.121158	1386	0.0886563	-1386	-0.101352	1386	0.0158391
														1387	0.0682089	-1387	-0.112033	1387	0.0594501	-1387	-0.121372	1387	0.0896634	-1387	-0.101505	1387	0.0159001
														1388	0.0693075	-1388	-0.112217	1388	0.0603656	-1388	-0.121494	1388	0.0905179	-1388	-0.101566	1388	0.0159001
														1389	0.0702841	-1389	-0.112369	1389	0.0612812	-1389	-0.121738	1389	0.0913419	-1389	-0.101779	1389	0.0159001
														1390	0.0712607	-1390	-0.112522	1390	0.0623188	-1390	-0.12186	1390	0.0921659	-1390	-0.101871	1390	0.0159307
														1391	0.0722678	-1391	-0.112766	1391	0.0632344	-1391	-0.122044	1391	0.0929594	-1391	-0.102054	1391	0.0159001
														1392	0.0733055	-1392	-0.112949	1392	0.0642109	-1392	-0.122227	1392	0.0937529	-1392	-0.102298	1392	0.0159307
														1393	0.0743431	-1393	-0.113071	1393	0.0652486	-1393	-0.122318	1393	0.0945158	-1393	-0.10239	1393	0.0159001
														1394	0.0752892	-1394	-0.113315	1394	0.0661946	-1394	-0.122532	1394	0.0951262	-1394	-0.102512	1394	0.0159307
														1395	0.0762963	-1395	-0.113529	1395	0.0672628	-1395	-0.122654	1395	0.0957976	-1395	-0.102725	1395	0.0159612
														1396	0.0772423	-1396	-0.113742	1396	0.0682699	-1396	-0.122898	1396	0.0964385	-1396	-0.102878	1396	0.0159307
														1397	0.0782495	-1397	-0.113926	1397	0.069216	-1397	-0.12302	1397	0.0969878	-1397	-0.10303	1397	0.0159612
														1398	0.0792261	-1398	-0.114078	1398	0.0702231	-1398	-0.123203	1398	0.0974761	-1398	-0.103214	1398	0.0159917
														1399	0.0801721	-1399	-0.114261	1399	0.0711997	-1399	-0.123356	1399	0.0979644	-1399	-0.103336	1399	0.0160527
														1400	0.0811487	-1400	-0.114475	1400	0.0721763	-1400	-0.123539	1400	0.0983612	-1400	-0.103488	1400	0.0159917
														1401	0.0820338	-1401	-0.114719	1401	0.0730613	-1401	-0.123753	1401	0.0987579	-1401	-0.103702	1401	0.0159917
														1402	0.0829798	-1402	-0.114933	1402	0.0740074	-1402	-0.123936	1402	0.0991546	-1402	-0.103824	1402	0.0159917
														1403	0.0838343	-1403	-0.115085	1403	0.0748924	-1403	-0.124119	1403	0.0994293	-1403	-0.104007	1403	0.0159917
														1404	0.0847194	-1404	-0.115268	1404	0.0758385	-1404	-0.124302	1404	0.0997345	-1404	-0.10419	1404	0.0159917
														1405	0.0856349	-1405	-0.115513	1405	0.076693	-1405	-0.124424	1405	0.10004	-1405	-0.104373	1405	0.0159917
														1406	0.0864284	-1406	-0.115696	1406	0.077517	-1406	-0.124668	1406	0.100375	-1406	-0.104495	1406	0.0160527
														1407	0.0873135	-1407	-0.11594	1407	0.0783105	-1407	-0.124851	1407	0.10062	-1407	-0.104678	1407	0.0160527
														1408	0.0881375	-1408	-0.116184	1408	0.0790429	-1408	-0.124973	1408	0.100986	-1408	-0.104831	1408	0.0160527
														1409	0.088992	-1409	-0.116276	1409	0.0797754	-1409	-0.125217	1409	0.10123	-1409	-0.105014	1409	0.0160527
														1410	0.0897855	-1410	-0.116489	1410	0.0804468	-1410	-0.125401	1410	0.101535	-1410	-0.105228	1410	0.0160527
														1411	0.0906095	-1411	-0.116733	1411	0.0810572	-1411	-0.125553	1411	0.10181	-1411	-0.105411	1411	0.0161138
														1412	0.0914029	-1412	-0.116916	1412	0.0816675	-1412	-0.125706	1412	0.102023	-1412	-0.105594	1412	0.0160833
														1413	0.0921964	-1413	-0.117161	1413	0.0822169	-1413	-0.125889	1413	0.102237	-1413	-0.105655	1413	0.0160833
														1414	0.0929594	-1414	-0.117344	1414	0.0827052	-1414	-0.126072	1414	0.102451	-1414	-0.105899	1414	0.0161138
														1415	0.0937223	-1415	-0.117527	1415	0.083285	-1415	-0.126225	1415	0.102603	-1415	-0.106082	1415	0.0161138
														1416	0.0944548	-1416	-0.11774	1416	0.0836818	-1416	-0.126438	1416	0.102817	-1416	-0.106265	1416	0.0160833
														1417	0.0951567	-1417	-0.117954	1417	0.084048	-1417	-0.126621	1417	0.102969	-1417	-0.106449	1417	0.0161443
														1418	0.0958281	-1418	-0.118137	1418	0.0845058	-1418	-0.126743	1418	0.103092	-1418	-0.106632	1418	0.0160833
														1419	0.0965911	-1419	-0.118381	1419	0.084872	-1419	-0.126865	1419	0.103061	-1419	-0.106815	1419	0.0161443
														1420	0.097232	-1420	-0.118625	1420	0.0851466	-1420	-0.12711	1420	0.103	-1420	-0.106967	1420	0.0161748
														1421	0.0978729	-1421	-0.118748	1421	0.0854518	-1421	-0.127293	1421	0.102847	-1421	-0.10712	1421	0.0161443
														1422	0.0984832	-1422	-0.118992	1422	0.0856349	-1422	-0.127415	1422	0.102634	-1422	-0.107303	1422	0.0162053
														1423	0.0990936	-1423	-0.119205	1423	0.0859096	-1423	-0.127598	1423	0.102329	-1423	-0.107425	1423	0.0161443
														1424	0.0996735	-1424	-0.119449	1424	0.0860012	-1424	-0.127781	1424	0.102084	-1424	-0.107639	1424	0.0161748
														1425	0.100192	-1425	-0.119633	1425	0.0861232	-1425	-0.127964	1425	0.101749	-1425	-0.107852	1425	0.0162053
														1426	0.100681	-1426	-0.119907	1426	0.0862758	-1426	-0.128086	1426	0.101474	-1426	-0.107974	1426	0.0162053
														1427	0.101138	-1427	-0.120151	1427	0.0863674	-1427	-0.128269	1427	0.101199	-1427	-0.108158	1427	0.0162053
														1428	0.101505	-1428	-0.120334	1428	0.0864589	-1428	-0.128391	1428	0.100894	-1428	-0.108341	1428	0.0162053
														1429	0.101962	-1429	-0.120518	1429	0.086581	-1429	-0.128574	1429	0.10062	-1429	-0.108493	1429	0.0162664
														1430	0.102176	-1430	-0.120823	1430	0.0866115	-1430	-0.128697	1430	0.100284	-1430	-0.108646	1430	0.0162358
														1431	0.102542	-1431	-0.121006	1431	0.0867031	-1431	-0.128849	1431	0.10007	-1431	-0.108829	1431	0.0162358
														1432	0.102786	-1432	-0.121158	1432	0.0867946	-1432	-0.129063	1432	0.099704	-1432	-0.109073	1432	0.0162664
														1433	0.102969	-1433	-0.121372	1433	0.0868862	-1433	-0.129185	1433	0.0993683	-1433	-0.109195	1433	0.0162664
														1434	0.103153	-1434	-0.121647	1434	0.0869472	-1434	-0.129307	1434	0.098941	-1434	-0.109378	1434	0.0162664
														1435	0.103244	-1435	-0.12186	1435	0.0870693	-1435	-0.12949	1435	0.0986053	-1435	-0.109561	1435	0.0162664
														1436	0.103305	-1436	-0.122105	1436	0.0870998	-1436	-0.129612	1436	0.098178	-1436	-0.109684	1436	0.0162664
														1437	0.103336	-1437	-0.122349	1437	0.0871914	-1437	-0.129734	1437	0.0976897	-1437	-0.109867	1437	0.0162664
														1438	0.103305	-1438	-0.122593	1438	0.0873135	-1438	-0.129856	1438	0.0971404	-1438	-0.11005	1438	0.0162969
														1439	0.103275	-1439	-0.122837	1439	0.087405	-1439	-0.130039	1439	0.0966521	-1439	-0.110172	1439	0.0163579
														1440	0.103214	-1440	-0.123081	1440	0.0875271	-1440	-0.130161	1440	0.0961638	-1440	-0.110355	1440	0.0162969
														1441	0.103061	-1441	-0.123325	1441	0.0876492	-1441	-0.130284	1441	0.095584	-1441	-0.110538	1441	0.0163579
														1442	0.102939	-1442	-0.123508	1442	0.0877712	-1442	-0.130436	1442	0.0949126	-1442	-0.11066	1442	0.0163884
														1443	0.102725	-1443	-0.123753	1443	0.0879543	-1443	-0.130558	1443	0.0943022	-1443	-0.110843	1443	0.0163579
														1444	0.102451	-1444	-0.123997	1444	0.0881069	-1444	-0.130772	1444	0.0937223	-1444	-0.111026	1444	0.0163884
														1445	0.102206	-1445	-0.124302	1445	0.08829	-1445	-0.130833	1445	0.0930815	-1445	-0.111148	1445	0.0163579
														1446	0.101901	-1446	-0.124485	1446	0.0884426	-1446	-0.131016	1446	0.0924711	-1446	-0.111332	1446	0.0163579
														1447	0.101535	-1447	-0.124729	1447	0.0887173	-1447	-0.131077	1447	0.0919523	-1447	-0.111515	1447	0.0163884
														1448	0.101077	-1448	-0.124973	1448	0.0889004	-1448	-0.131199	1448	0.0913419	-1448	-0.111576	1448	0.0163884
														1449	0.100711	-1449	-0.125278	1449	0.0891446	-1449	-0.131321	1449	0.0907315	-1449	-0.111759	1449	0.0164495
														1450	0.100253	-1450	-0.125462	1450	0.0893582	-1450	-0.131321	1450	0.0901517	-1450	-0.111942	1450	0.01648
														1451	0.0997955	-1451	-0.125767	1451	0.0895413	-1451	-0.131504	1451	0.0895413	-1451	-0.112125	1451	0.0164495
														1452	0.0992462	-1452	-0.126011	1452	0.089816	-1452	-0.131565	1452	0.0889309	-1452	-0.112247	1452	0.0164495
														1453	0.0987274	-1453	-0.126255	1453	0.0900296	-1453	-0.131626	1453	0.08829	-1453	-0.11243	1453	0.0164495
														1454	0.0981475	-1454	-0.126438	1454	0.0903043	-1454	-0.131779	1454	0.0876797	-1454	-0.112552	1454	0.016541
														1455	0.0975066	-1455	-0.126743	1455	0.0906095	-1455	-0.13187	1455	0.0870998	-1455	-0.112644	1455	0.016541
														1456	0.0969268	-1456	-0.126988	1456	0.0908536	-1456	-0.131993	1456	0.0866115	-1456	-0.112796	1456	0.016541
														1457	0.0962554	-1457	-0.127232	1457	0.0912198	-1457	-0.132115	1457	0.0861232	-1457	-0.11298	1457	0.01648
														1458	0.0955535	-1458	-0.127476	1458	0.0914945	-1458	-0.132176	1458	0.085757	-1458	-0.113102	1458	0.016541
														1459	0.0948515	-1459	-0.12772	1459	0.0918302	-1459	-0.132298	1459	0.0853603	-1459	-0.113224	1459	0.016541
														1460	0.0942106	-1460	-0.127995	1460	0.0921964	-1460	-0.132359	1460	0.0850246	-1460	-0.113376	1460	0.016541
														1461	0.0934782	-1461	-0.128208	1461	0.0925626	-1461	-0.13242	1461	0.0846583	-1461	-0.113529	1461	0.0165716
														1462	0.0927458	-1462	-0.128452	1462	0.0928373	-1462	-0.132481	1462	0.0843532	-1462	-0.113651	1462	0.016541
														1463	0.0920133	-1463	-0.128727	1463	0.093234	-1463	-0.132511	1463	0.0840175	-1463	-0.113773	1463	0.0165716
														1464	0.0913114	-1464	-0.129002	1464	0.0935698	-1464	-0.132603	1464	0.0836512	-1464	-0.113895	1464	0.0165716
														1465	0.0905179	-1465	-0.129246	1465	0.0939665	-1465	-0.132664	1465	0.083285	-1465	-0.114078	1465	0.0165716
														1466	0.0896634	-1466	-0.129521	1466	0.0943022	-1466	-0.132725	1466	0.0829188	-1466	-0.1142	1466	0.0166021
														1467	0.0889615	-1467	-0.129734	1467	0.0947295	-1467	-0.132725	1467	0.0826136	-1467	-0.114292	1467	0.0166326
														1468	0.0881069	-1468	-0.130039	1468	0.0951262	-1468	-0.132786	1468	0.0824	-1468	-0.114383	1468	0.0166326
														1469	0.0873135	-1469	-0.130406	1469	0.0954924	-1469	-0.132817	1469	0.0822169	-1469	-0.114566	1469	0.0166631
														1470	0.0864284	-1470	-0.130589	1470	0.0958586	-1470	-0.132969	1470	0.0820948	-1470	-0.114689	1470	0.0166936
														1471	0.0855739	-1471	-0.130833	1471	0.0963164	-1471	-0.132969	1471	0.0819422	-1471	-0.114841	1471	0.0166326
														1472	0.0845973	-1472	-0.131077	1472	0.0966826	-1472	-0.133	1472	0.0819117	-1472	-0.114933	1472	0.0166631
														1473	0.0836818	-1473	-0.131321	1473	0.0970794	-1473	-0.133091	1473	0.0819117	-1473	-0.114994	1473	0.0166936
														1474	0.0827357	-1474	-0.131596	1474	0.0974456	-1474	-0.13303	1474	0.0820032	-1474	-0.115177	1474	0.0166936
														1475	0.0817286	-1475	-0.131901	1475	0.0978423	-1475	-0.133122	1475	0.0820338	-1475	-0.115268	1475	0.0166631
														1476	0.0806909	-1476	-0.132176	1476	0.0981475	-1476	-0.133152	1476	0.0821863	-1476	-0.115421	1476	0.0167547
														1477	0.0796533	-1477	-0.13242	1477	0.0986053	-1477	-0.133213	1477	0.0822169	-1477	-0.115482	1477	0.0167547
														1478	0.0785241	-1478	-0.132664	1478	0.098941	-1478	-0.133213	1478	0.0824305	-1478	-0.115665	1478	0.0167547
														1479	0.0773949	-1479	-0.132969	1479	0.0992767	-1479	-0.133244	1479	0.0825526	-1479	-0.115726	1479	0.0167852
														1480	0.0763268	-1480	-0.133274	1480	0.0996735	-1480	-0.133244	1480	0.0827967	-1480	-0.115879	1480	0.0167852
														1481	0.0752586	-1481	-0.133518	1481	0.100009	-1481	-0.133274	1481	0.0829493	-1481	-0.11597	1481	0.0168462
														1482	0.0740989	-1482	-0.133824	1482	0.100345	-1482	-0.133274	1482	0.0831019	-1482	-0.116153	1482	0.0167547
														1483	0.0729698	-1483	-0.134068	1483	0.10065	-1483	-0.133305	1483	0.0831935	-1483	-0.116214	1483	0.0168157
														1484	0.0717795	-1484	-0.134342	1484	0.101047	-1484	-0.133335	1484	0.083285	-1484	-0.116337	1484	0.0168767
														1485	0.0706809	-1485	-0.134617	1485	0.10126	-1485	-0.133396	1485	0.083346	-1485	-0.116398	1485	0.0168767
														1486	0.0695517	-1486	-0.134922	1486	0.101566	-1486	-0.133396	1486	0.0834071	-1486	-0.116581	1486	0.0168767
														1487	0.068453	-1487	-0.135228	1487	0.101871	-1487	-0.133457	1487	0.0833766	-1487	-0.116733	1487	0.0168767
														1488	0.0672933	-1488	-0.135472	1488	0.102084	-1488	-0.133457	1488	0.0834071	-1488	-0.116764	1488	0.0168767
														1489	0.0661946	-1489	-0.135746	1489	0.102237	-1489	-0.133457	1489	0.0834071	-1489	-0.116886	1489	0.0168767
														1490	0.0650655	-1490	-0.136052	1490	0.102451	-1490	-0.133518	1490	0.0833766	-1490	-0.116947	1490	0.0169073
														1491	0.0640278	-1491	-0.136448	1491	0.102573	-1491	-0.133549	1491	0.0834681	-1491	-0.117069	1491	0.0169073
														1492	0.0629292	-1492	-0.136631	1492	0.102695	-1492	-0.13358	1492	0.0834681	-1492	-0.117191	1492	0.0169378
														1493	0.0618915	-1493	-0.136937	1493	0.102695	-1493	-0.13358	1493	0.0835597	-1493	-0.117313	1493	0.0169378
														1494	0.0608844	-1494	-0.137242	1494	0.102664	-1494	-0.13358	1494	0.0836207	-1494	-0.117405	1494	0.0169683
														1495	0.0597858	-1495	-0.137547	1495	0.102603	-1495	-0.13361	1495	0.0835902	-1495	-0.117496	1495	0.0169988
														1496	0.0588397	-1496	-0.137913	1496	0.102512	-1496	-0.133702	1496	0.0836818	-1496	-0.117618	1496	0.0170293
														1497	0.0578631	-1497	-0.138218	1497	0.102329	-1497	-0.133702	1497	0.0836818	-1497	-0.117679	1497	0.0170293
														1498	0.0568865	-1498	-0.138462	1498	0.102084	-1498	-0.133641	1498	0.0837428	-1498	-0.117832	1498	0.0170293
														1499	0.0560015	-1499	-0.138829	1499	0.101657	-1499	-0.133702	1499	0.0838649	-1499	-0.117924	1499	0.0170293
														1500	0.0551469	-1500	-0.139134	1500	0.10126	-1500	-0.133702	1500	0.0838649	-1500	-0.118046	1500	0.0170904
														1501	0.0542924	-1501	-0.139439	1501	0.100772	-1501	-0.133702	1501	0.0839259	-1501	-0.118107	1501	0.0171209
														1502	0.0535295	-1502	-0.139744	1502	0.100284	-1502	-0.133732	1502	0.0839564	-1502	-0.118168	1502	0.0170904
														1503	0.052736	-1503	-0.14011	1503	0.099704	-1503	-0.133702	1503	0.0840175	-1503	-0.118351	1503	0.0171209
														1504	0.0520341	-1504	-0.140416	1504	0.0990936	-1504	-0.133763	1504	0.084048	-1504	-0.118442	1504	0.0171209
														1505	0.0513932	-1505	-0.14069	1505	0.0983001	-1505	-0.133763	1505	0.08417	-1505	-0.118534	1505	0.0171209
														1506	0.0507828	-1506	-0.141087	1506	0.097354	-1506	-0.133763	1506	0.0842616	-1506	-0.118595	1506	0.0170904
														1507	0.0502335	-1507	-0.141362	1507	0.096469	-1507	-0.133793	1507	0.0843226	-1507	-0.118686	1507	0.0171819
														1508	0.0497452	-1508	-0.141697	1508	0.0954924	-1508	-0.133885	1508	0.0844447	-1508	-0.118839	1508	0.0171819
														1509	0.0492874	-1509	-0.142064	1509	0.0943022	-1509	-0.133885	1509	0.0844752	-1509	-0.118961	1509	0.0171819
														1510	0.0488907	-1510	-0.142369	1510	0.0931425	-1510	-0.133946	1510	0.0845363	-1510	-0.119022	1510	0.017243
														1511	0.0484634	-1511	-0.142644	1511	0.0918607	-1511	-0.133946	1511	0.0846278	-1511	-0.119083	1511	0.017243
														1512	0.0481277	-1512	-0.143071	1512	0.0904874	-1512	-0.133976	1512	0.0847499	-1512	-0.119266	1512	0.017243
														1513	0.047792	-1513	-0.143437	1513	0.0889309	-1513	-0.134007	1513	0.0847804	-1513	-0.119358	1513	0.017304
														1514	0.0474868	-1514	-0.143895	1514	0.0873135	-1514	-0.134037	1514	0.084933	-1514	-0.119449	1514	0.017243
														1515	0.0472732	-1515	-0.144078	1515	0.0856044	-1515	-0.134068	1515	0.0850246	-1515	-0.119572	1515	0.017243
														1516	0.046968	-1516	-0.144444	1516	0.0836818	-1516	-0.134129	1516	0.0851161	-1516	-0.119633	1516	0.0173345
														1517	0.0466933	-1517	-0.14481	1517	0.081637	-1517	-0.134129	1517	0.0852077	-1517	-0.119816	1517	0.017365
														1518	0.0464492	-1518	-0.145177	1518	0.0795007	-1518	-0.13419	1518	0.0853298	-1518	-0.119816	1518	0.017365
														1519	0.0462966	-1519	-0.145543	1519	0.0772118	-1519	-0.134251	1519	0.0853908	-1519	-0.119968	1519	0.0173956
														1520	0.0460219	-1520	-0.145909	1520	0.0751061	-1520	-0.134251	1520	0.0854823	-1520	-0.12006	1520	0.017365
														1521	0.0458998	-1521	-0.146275	1521	0.0730003	-1521	-0.134281	1521	0.0855129	-1521	-0.120151	1521	0.0174261
														1522	0.0457472	-1522	-0.146641	1522	0.0710776	-1522	-0.134342	1522	0.0855129	-1522	-0.120304	1522	0.0174566
														1523	0.0455336	-1523	-0.147008	1523	0.0693075	-1523	-0.134373	1523	0.0855129	-1523	-0.120334	1523	0.0174261
														1524	0.0454421	-1524	-0.147343	1524	0.0676901	-1524	-0.134434	1524	0.0854518	-1524	-0.120457	1524	0.0174871
														1525	0.0452589	-1525	-0.14774	1525	0.0661641	-1525	-0.134495	1525	0.0854518	-1525	-0.120548	1525	0.0175176
														1526	0.0451674	-1526	-0.148106	1526	0.0648213	-1526	-0.134465	1526	0.0853298	-1526	-0.12064	1526	0.0175176
														1527	0.0450453	-1527	-0.148412	1527	0.0636311	-1527	-0.134556	1527	0.0851466	-1527	-0.120792	1527	0.0175481
														1528	0.0449843	-1528	-0.148839	1528	0.0625324	-1528	-0.134587	1528	0.0850246	-1528	-0.120823	1528	0.0175176
														1529	0.0448622	-1529	-0.149205	1529	0.0614948	-1529	-0.134678	1529	0.0848415	-1529	-0.120945	1529	0.0176092
														1530	0.0447707	-1530	-0.149632	1530	0.0605792	-1530	-0.134678	1530	0.0846278	-1530	-0.121036	1530	0.0176092
														1531	0.0446791	-1531	-0.149937	1531	0.0596942	-1531	-0.1348	1531	0.0842616	-1531	-0.121128	1531	0.0176092
														1532	0.044557	-1532	-0.150365	1532	0.0589007	-1532	-0.13477	1532	0.0839259	-1532	-0.12122	1532	0.0176092
														1533	0.0445265	-1533	-0.15067	1533	0.0580767	-1533	-0.13477	1533	0.0835292	-1533	-0.121342	1533	0.0177007
														1534	0.0444655	-1534	-0.151067	1534	0.0573443	-1534	-0.134922	1534	0.0830714	-1534	-0.121464	1534	0.0176397
														1535	0.0443434	-1535	-0.151433	1535	0.0566118	-1535	-0.134922	1535	0.0825526	-1535	-0.121525	1535	0.0177313
														1536	0.0442518	-1536	-0.15183	1536	0.0559099	-1536	-0.135044	1536	0.0819422	-1536	-0.121677	1536	0.0177007
														1537	0.0441908	-1537	-0.152196	1537	0.0552385	-1537	-0.135014	1537	0.0812403	-1537	-0.121769	1537	0.0177007
														1538	0.0441908	-1538	-0.152562	1538	0.0546587	-1538	-0.135166	1538	0.0804773	-1538	-0.12183	1538	0.0177313
														1539	0.0441298	-1539	-0.152928	1539	0.0539872	-1539	-0.135166	1539	0.0796228	-1539	-0.121952	1539	0.0177618
														1540	0.0440687	-1540	-0.153356	1540	0.0533769	-1540	-0.135197	1540	0.0785852	-1540	-0.122044	1540	0.0177923
														1541	0.0440077	-1541	-0.153783	1541	0.052797	-1541	-0.135289	1541	0.0775781	-1541	-0.122074	1541	0.0177313
														1542	0.0439467	-1542	-0.154088	1542	0.0522477	-1542	-0.13535	1542	0.0764489	-1542	-0.122257	1542	0.0178228
														1543	0.0439467	-1543	-0.154454	1543	0.0516373	-1543	-0.13535	1543	0.0752281	-1543	-0.122318	1543	0.0178533
														1544	0.0439467	-1544	-0.154851	1544	0.051088	-1544	-0.135441	1544	0.0740379	-1544	-0.12244	1544	0.0178533
														1545	0.0438551	-1545	-0.155248	1545	0.0505387	-1545	-0.135502	1545	0.0727866	-1545	-0.122501	1545	0.0178533
														1546	0.0437941	-1546	-0.155553	1546	0.0499893	-1546	-0.135533	1546	0.0714743	-1546	-0.122593	1546	0.0179144
														1547	0.0437941	-1547	-0.15598	1547	0.04944	-1547	-0.135655	1547	0.0703146	-1547	-0.122745	1547	0.0179144
														1548	0.0437941	-1548	-0.156285	1548	0.0488907	-1548	-0.135685	1548	0.0690634	-1548	-0.122745	1548	0.0180059
														1549	0.0437025	-1549	-0.156713	1549	0.0482803	-1549	-0.135716	1549	0.0678732	-1549	-0.122837	1549	0.0180059
														1550	0.043672	-1550	-0.157079	1550	0.0476699	-1550	-0.135807	1550	0.0667135	-1550	-0.12299	1550	0.0180059
														1551	0.043611	-1551	-0.157445	1551	0.0471511	-1551	-0.135899	1551	0.0656148	-1551	-0.123081	1551	0.0180364
														1552	0.0435804	-1552	-0.15775	1552	0.0465407	-1552	-0.135899	1552	0.0646077	-1552	-0.123112	1552	0.018067
														1553	0.0435804	-1553	-0.158177	1553	0.0458998	-1553	-0.13596	1553	0.0635395	-1553	-0.123234	1553	0.0180975
														1554	0.0435499	-1554	-0.158513	1554	0.0451674	-1554	-0.136021	1554	0.0625629	-1554	-0.123325	1554	0.0181585
														1555	0.0434584	-1555	-0.15891	1555	0.044496	-1555	-0.136143	1555	0.0617084	-1555	-0.123417	1555	0.0181585
														1556	0.0434584	-1556	-0.159215	1556	0.0437635	-1556	-0.136174	1556	0.0607929	-1556	-0.123539	1556	0.0181585
														1557	0.0434278	-1557	-0.159642	1557	0.0430006	-1557	-0.136204	1557	0.0599384	-1557	-0.123569	1557	0.0182196
														1558	0.0434278	-1558	-0.159948	1558	0.0421461	-1558	-0.136265	1558	0.0591449	-1558	-0.123722	1558	0.0182196
														1559	0.0433668	-1559	-0.160375	1559	0.0413221	-1559	-0.136326	1559	0.0583209	-1559	-0.123783	1559	0.018189
														1560	0.0432752	-1560	-0.160619	1560	0.040437	-1560	-0.136387	1560	0.0574969	-1560	-0.123905	1560	0.0182806
														1561	0.0432752	-1561	-0.161046	1561	0.0395215	-1561	-0.136448	1561	0.0567644	-1561	-0.123966	1561	0.0183111
														1562	0.0432142	-1562	-0.161351	1562	0.0386059	-1562	-0.136479	1562	0.0560625	-1562	-0.124027	1562	0.0182806
														1563	0.0430921	-1563	-0.161657	1563	0.0376598	-1563	-0.13654	1563	0.0552385	-1563	-0.124149	1563	0.0183416
														1564	0.0430616	-1564	-0.162084	1564	0.0367443	-1564	-0.136631	1564	0.0545061	-1564	-0.12421	1564	0.0183721
														1565	0.0429395	-1565	-0.162358	1565	0.0357982	-1565	-0.136692	1565	0.0537736	-1565	-0.124271	1565	0.0183721
														1566	0.0428785	-1566	-0.162755	1566	0.0349132	-1566	-0.136723	1566	0.0530412	-1566	-0.124332	1566	0.0184942
														1567	0.042787	-1567	-0.163121	1567	0.0340892	-1567	-0.136784	1567	0.0522782	-1567	-0.124454	1567	0.0184942
														1568	0.0427259	-1568	-0.163427	1568	0.0332652	-1568	-0.136876	1568	0.0515458	-1568	-0.124516	1568	0.0185247
														1569	0.0426344	-1569	-0.163793	1569	0.0325327	-1569	-0.136876	1569	0.0508438	-1569	-0.124577	1569	0.0185247
														1570	0.0425123	-1570	-0.164037	1570	0.0317698	-1570	-0.136876	1570	0.0501114	-1570	-0.124699	1570	0.0185553
														1571	0.0424512	-1571	-0.164373	1571	0.0310678	-1571	-0.136998	1571	0.0494705	-1571	-0.12476	1571	0.0185553
														1572	0.0423292	-1572	-0.164769	1572	0.030427	-1572	-0.137059	1572	0.0488296	-1572	-0.124821	1572	0.0185858
														1573	0.0422376	-1573	-0.165075	1573	0.0298471	-1573	-0.13712	1573	0.0481582	-1573	-0.124943	1573	0.0186468
														1574	0.0421461	-1574	-0.165319	1574	0.0293283	-1574	-0.13715	1574	0.0475478	-1574	-0.125004	1574	0.0187078
														1575	0.041963	-1575	-0.165685	1575	0.028779	-1575	-0.137211	1575	0.0469375	-1575	-0.125034	1575	0.0187078
														1576	0.041963	-1576	-0.16599	1576	0.0283212	-1576	-0.137272	1576	0.0463576	-1576	-0.125187	1576	0.0187384
														1577	0.0419019	-1577	-0.166234	1577	0.0278329	-1577	-0.137303	1577	0.0457778	-1577	-0.125248	1577	0.0187689
														1578	0.0417188	-1578	-0.16657	1578	0.0273751	-1578	-0.137364	1578	0.0452284	-1578	-0.125278	1578	0.0187994
														1579	0.0416578	-1579	-0.166906	1579	0.0268868	-1579	-0.137364	1579	0.0447096	-1579	-0.125431	1579	0.0187994
														1580	0.0415052	-1580	-0.167211	1580	0.0264901	-1580	-0.137394	1580	0.0441298	-1580	-0.125431	1580	0.0188604
														1581	0.0414747	-1581	-0.167394	1581	0.0260628	-1581	-0.137455	1581	0.043611	-1581	-0.125492	1581	0.018891
														1582	0.0414136	-1582	-0.167699	1582	0.0257881	-1582	-0.137486	1582	0.0430616	-1582	-0.125584	1582	0.0189215
														1583	0.0413221	-1583	-0.167943	1583	0.0254524	-1583	-0.137547	1583	0.0426038	-1583	-0.125675	1583	0.0189825
														1584	0.041261	-1584	-0.168218	1584	0.0251778	-1584	-0.137608	1584	0.0421461	-1584	-0.125736	1584	0.019013
														1585	0.041139	-1585	-0.168523	1585	0.0249031	-1585	-0.137608	1585	0.0416883	-1585	-0.125858	1585	0.0190435
														1586	0.0410169	-1586	-0.168737	1586	0.0246895	-1586	-0.137669	1586	0.0412	-1586	-0.125919	1586	0.0190435
														1587	0.0409864	-1587	-0.168981	1587	0.0244758	-1587	-0.137669	1587	0.0408643	-1587	-0.12595	1587	0.0191351
														1588	0.0408032	-1588	-0.169286	1588	0.0243843	-1588	-0.1377	1588	0.040437	-1588	-0.126011	1588	0.0191046
														1589	0.0407422	-1589	-0.169469	1589	0.0242317	-1589	-0.137761	1589	0.0401013	-1589	-0.126102	1589	0.0191961
														1590	0.0407117	-1590	-0.169713	1590	0.0241096	-1590	-0.137791	1590	0.0396741	-1590	-0.126164	1590	0.0191961
														1591	0.0405896	-1591	-0.169958	1591	0.0240181	-1591	-0.137822	1591	0.0393384	-1591	-0.126194	1591	0.0192267
														1592	0.0404981	-1592	-0.170171	1592	0.0239265	-1592	-0.137822	1592	0.0390332	-1592	-0.126225	1592	0.0192877
														1593	0.040437	-1593	-0.170446	1593	0.023896	-1593	-0.137852	1593	0.0386364	-1593	-0.126347	1593	0.0193487
														1594	0.040376	-1594	-0.170629	1594	0.0238655	-1594	-0.137913	1594	0.0383007	-1594	-0.126408	1594	0.0193182
														1595	0.0401929	-1595	-0.170873	1595	0.0238044	-1595	-0.137883	1595	0.0380261	-1595	-0.126438	1595	0.0194098
														1596	0.0401318	-1596	-0.171117	1596	0.0237434	-1596	-0.137974	1596	0.0377209	-1596	-0.126499	1596	0.0194708
														1597	0.0400098	-1597	-0.17127	1597	0.0236824	-1597	-0.137974	1597	0.0374157	-1597	-0.12653	1597	0.0194708
														1598	0.0398877	-1598	-0.171484	1598	0.0236824	-1598	-0.138035	1598	0.0371105	-1598	-0.126652	1598	0.0195013
														1599	0.0397961	-1599	-0.171728	1599	0.0236213	-1599	-0.138035	1599	0.0368664	-1599	-0.126652	1599	0.0195624
														1600	0.0396435	-1600	-0.171911	1600	0.0236213	-1600	-0.138096	1600	0.0366222	-1600	-0.126713	1600	0.0195624
														1601	0.039552	-1601	-0.172094	1601	0.0236518	-1601	-0.138096	1601	0.036317	-1601	-0.126774	1601	0.0196234
														1602	0.0393689	-1602	-0.172216	1602	0.0236213	-1602	-0.138188	1602	0.0361034	-1602	-0.126835	1602	0.0197455
														1603	0.0392773	-1603	-0.17243	1603	0.0236213	-1603	-0.138157	1603	0.0358287	-1603	-0.126896	1603	0.0197455
														1604	0.0390637	-1604	-0.172613	1604	0.0236213	-1604	-0.138157	1604	0.0356456	-1604	-0.126896	1604	0.019776
														1605	0.0390027	-1605	-0.172826	1605	0.0236824	-1605	-0.138157	1605	0.0353404	-1605	-0.126896	1605	0.019837
														1606	0.0388501	-1606	-0.172948	1606	0.0236824	-1606	-0.138188	1606	0.0351268	-1606	-0.126957	1606	0.0199286
														1607	0.0386975	-1607	-0.173193	1607	0.0236824	-1607	-0.138188	1607	0.0349742	-1607	-0.127079	1607	0.0199591
														1608	0.0385449	-1608	-0.173315	1608	0.0237129	-1608	-0.138188	1608	0.0347911	-1608	-0.127049	1608	0.0200201
														1609	0.0383923	-1609	-0.173406	1609	0.023835	-1609	-0.138188	1609	0.0345164	-1609	-0.12714	1609	0.0200201
														1610	0.0382702	-1610	-0.173559	1610	0.0238655	-1610	-0.138157	1610	0.0344249	-1610	-0.127201	1610	0.0201422
														1611	0.0380871	-1611	-0.173742	1611	0.023896	-1611	-0.138188	1611	0.0341807	-1611	-0.127262	1611	0.0201117
														1612	0.037904	-1612	-0.173803	1612	0.023957	-1612	-0.138157	1612	0.0340892	-1612	-0.127262	1612	0.0202033
														1613	0.0377209	-1613	-0.174047	1613	0.0240486	-1613	-0.138157	1613	0.0338755	-1613	-0.127293	1613	0.0202338
														1614	0.0375683	-1614	-0.174108	1614	0.0240791	-1614	-0.138157	1614	0.033784	-1614	-0.127384	1614	0.0202948
														1615	0.0373547	-1615	-0.174169	1615	0.0241096	-1615	-0.138096	1615	0.0336924	-1615	-0.127384	1615	0.0203864
														1616	0.0372326	-1616	-0.174291	1616	0.0242012	-1616	-0.138157	1616	0.0335704	-1616	-0.127445	1616	0.0203864
														1617	0.03708	-1617	-0.174444	1617	0.0242927	-1617	-0.138157	1617	0.0333567	-1617	-0.127445	1617	0.0205084
														1618	0.0369579	-1618	-0.174566	1618	0.0243843	-1618	-0.138157	1618	0.0332652	-1618	-0.127567	1618	0.020539
														1619	0.0367138	-1619	-0.174657	1619	0.0244758	-1619	-0.138157	1619	0.0331736	-1619	-0.127567	1619	0.0206
														1620	0.0365917	-1620	-0.174657	1620	0.0245369	-1620	-0.138157	1620	0.033021	-1620	-0.127628	1620	0.0206305
														1621	0.0363475	-1621	-0.174841	1621	0.0245674	-1621	-0.138157	1621	0.032899	-1621	-0.127628	1621	0.0206305
														1622	0.036195	-1622	-0.174871	1622	0.0246895	-1622	-0.138188	1622	0.0327769	-1622	-0.127628	1622	0.0207526
														1623	0.0360729	-1623	-0.175024	1623	0.02472	-1623	-0.138157	1623	0.0326853	-1623	-0.127659	1623	0.0207526
														1624	0.0358898	-1624	-0.175024	1624	0.0248726	-1624	-0.138127	1624	0.0325327	-1624	-0.127689	1624	0.0208747
														1625	0.0357677	-1625	-0.175146	1625	0.0248726	-1625	-0.138096	1625	0.0324107	-1625	-0.12775	1625	0.0209052
														1626	0.0356151	-1626	-0.175207	1626	0.0249336	-1626	-0.138157	1626	0.0322886	-1626	-0.127812	1626	0.0209662
														1627	0.0354625	-1627	-0.175268	1627	0.0249641	-1627	-0.138096	1627	0.032136	-1627	-0.127873	1627	0.0210273
														1628	0.0352794	-1628	-0.175268	1628	0.0250557	-1628	-0.138096	1628	0.0320139	-1628	-0.127873	1628	0.0211188
														1629	0.0351573	-1629	-0.175268	1629	0.0250862	-1629	-0.138096	1629	0.0318308	-1629	-0.127873	1629	0.0211798
														1630	0.0350047	-1630	-0.175359	1630	0.0251778	-1630	-0.138005	1630	0.0317087	-1630	-0.127873	1630	0.0212409
														1631	0.0348827	-1631	-0.175359	1631	0.0251778	-1631	-0.138096	1631	0.0314951	-1631	-0.127903	1631	0.0213019
														1632	0.0347606	-1632	-0.17542	1632	0.0252083	-1632	-0.138035	1632	0.031312	-1632	-0.127934	1632	0.021424
														1633	0.0345775	-1633	-0.175512	1633	0.0252083	-1633	-0.138005	1633	0.0312204	-1633	-0.127934	1633	0.0215155
														1634	0.0344554	-1634	-0.175512	1634	0.0252388	-1634	-0.137974	1634	0.0310678	-1634	-0.127964	1634	0.0215766
														1635	0.0343333	-1635	-0.175542	1635	0.0252083	-1635	-0.137974	1635	0.0310068	-1635	-0.127964	1635	0.0216071
														1636	0.0342112	-1636	-0.175573	1636	0.0252388	-1636	-0.137974	1636	0.0308237	-1636	-0.127995	1636	0.0216681
														1637	0.0341807	-1637	-0.175512	1637	0.0252083	-1637	-0.137974	1637	0.0307627	-1637	-0.127995	1637	0.0217597
														1638	0.0340281	-1638	-0.175573	1638	0.0252083	-1638	-0.137913	1638	0.0307321	-1638	-0.127995	1638	0.0218818
														1639	0.0339366	-1639	-0.175542	1639	0.0251778	-1639	-0.137913	1639	0.0305795	-1639	-0.128117	1639	0.0219123
														1640	0.0338755	-1640	-0.175604	1640	0.0250862	-1640	-0.137852	1640	0.030488	-1640	-0.128117	1640	0.0220038
														1641	0.033784	-1641	-0.175573	1641	0.0250557	-1641	-0.137852	1641	0.030427	-1641	-0.128117	1641	0.0221259
														1642	0.0336924	-1642	-0.175573	1642	0.0250252	-1642	-0.137761	1642	0.0304575	-1642	-0.128117	1642	0.022187
														1643	0.0336009	-1643	-0.175542	1643	0.0249641	-1643	-0.137791	1643	0.0303964	-1643	-0.128117	1643	0.022248
														1644	0.0335398	-1644	-0.175573	1644	0.0249031	-1644	-0.1377	1644	0.0303354	-1644	-0.128117	1644	0.0223701
														1645	0.0334788	-1645	-0.175573	1645	0.024781	-1645	-0.137669	1645	0.0302438	-1645	-0.128117	1645	0.0224616
														1646	0.0334483	-1646	-0.175512	1646	0.02472	-1646	-0.137638	1646	0.0302438	-1646	-0.128117	1646	0.0225227
														1647	0.0333262	-1647	-0.175512	1647	0.024659	-1647	-0.137608	1647	0.0301523	-1647	-0.128117	1647	0.0226142
														1648	0.0333262	-1648	-0.175451	1648	0.0245674	-1648	-0.137608	1648	0.0301523	-1648	-0.128178	1648	0.0227363
														1649	0.0332957	-1649	-0.175451	1649	0.0244758	-1649	-0.137547	1649	0.0300607	-1649	-0.128208	1649	0.0227973
														1650	0.0332652	-1650	-0.175359	1650	0.0243843	-1650	-0.137547	1650	0.0300607	-1650	-0.128117	1650	0.0229194
														1651	0.0331736	-1651	-0.175359	1651	0.0243843	-1651	-0.137516	1651	0.0300302	-1651	-0.128239	1651	0.0229804
														1652	0.0332041	-1652	-0.175268	1652	0.0242927	-1652	-0.137425	1652	0.0299692	-1652	-0.128239	1652	0.0231025
														1653	0.0331431	-1653	-0.175329	1653	0.0242012	-1653	-0.137486	1653	0.0299387	-1653	-0.128239	1653	0.0232246
														1654	0.0331126	-1654	-0.175268	1654	0.0241707	-1654	-0.137364	1654	0.0298776	-1654	-0.128269	1654	0.0232856
														1655	0.0331431	-1655	-0.175268	1655	0.0241096	-1655	-0.137364	1655	0.0298471	-1655	-0.128239	1655	0.0234382
														1656	0.033021	-1656	-0.175146	1656	0.0241096	-1656	-0.137364	1656	0.0298166	-1656	-0.128361	1656	0.0235298
														1657	0.0329905	-1657	-0.175085	1657	0.0241096	-1657	-0.137303	1657	0.0297861	-1657	-0.128239	1657	0.0236518
														1658	0.033021	-1658	-0.175024	1658	0.0240791	-1658	-0.137211	1658	0.0297555	-1658	-0.1283	1658	0.0237739
														1659	0.03296	-1659	-0.175024	1659	0.0240791	-1659	-0.137181	1659	0.029725	-1659	-0.1283	1659	0.023896
														1660	0.03296	-1660	-0.174902	1660	0.0240791	-1660	-0.137181	1660	0.0297555	-1660	-0.128361	1660	0.0240181
														1661	0.03296	-1661	-0.174871	1661	0.0240181	-1661	-0.13712	1661	0.0296335	-1661	-0.128361	1661	0.0241096
														1662	0.0328684	-1662	-0.17478	1662	0.0240791	-1662	-0.13712	1662	0.029664	-1662	-0.128361	1662	0.0242622
														1663	0.0329295	-1663	-0.17478	1663	0.0240486	-1663	-0.137028	1663	0.0296335	-1663	-0.128361	1663	0.0244148
														1664	0.0328684	-1664	-0.174657	1664	0.0240791	-1664	-0.136998	1664	0.029603	-1664	-0.128361	1664	0.0244758
														1665	0.0328684	-1665	-0.174596	1665	0.0240791	-1665	-0.136998	1665	0.0295419	-1665	-0.1283	1665	0.024659
														1666	0.0328379	-1666	-0.174535	1666	0.0241096	-1666	-0.136998	1666	0.0294809	-1666	-0.128361	1666	0.024781
														1667	0.0328379	-1667	-0.174413	1667	0.0241096	-1667	-0.136937	1667	0.0294809	-1667	-0.1283	1667	0.0249336
														1668	0.0328379	-1668	-0.174352	1668	0.0241096	-1668	-0.136906	1668	0.0294809	-1668	-0.128391	1668	0.0250557
														1669	0.0328074	-1669	-0.174291	1669	0.0241096	-1669	-0.136906	1669	0.0294504	-1669	-0.128361	1669	0.0252388
														1670	0.0327769	-1670	-0.174139	1670	0.0241096	-1670	-0.136814	1670	0.0294809	-1670	-0.128361	1670	0.0253609
														1671	0.0327464	-1671	-0.174047	1671	0.0242012	-1671	-0.136723	1671	0.0294198	-1671	-0.128361	1671	0.025544
														1672	0.0327464	-1672	-0.174047	1672	0.0241707	-1672	-0.136692	1672	0.0293588	-1672	-0.128361	1672	0.0256661
														1673	0.0327158	-1673	-0.173894	1673	0.0242622	-1673	-0.136692	1673	0.0293893	-1673	-0.128361	1673	0.0258797
														1674	0.0326853	-1674	-0.173864	1674	0.0242317	-1674	-0.136631	1674	0.0293588	-1674	-0.128361	1674	0.0259713
														1675	0.0327158	-1675	-0.173803	1675	0.0242317	-1675	-0.136631	1675	0.0293283	-1675	-0.128361	1675	0.0261544
														1676	0.0327464	-1676	-0.173681	1676	0.0242927	-1676	-0.13654	1676	0.0292978	-1676	-0.128361	1676	0.026368
														1677	0.0327158	-1677	-0.173559	1677	0.0243233	-1677	-0.136509	1677	0.0293283	-1677	-0.128361	1677	0.0264595
														1678	0.0327158	-1678	-0.173437	1678	0.0243233	-1678	-0.136448	1678	0.0292978	-1678	-0.128361	1678	0.0267037
														1679	0.0326853	-1679	-0.173376	1679	0.0243233	-1679	-0.136448	1679	0.0292978	-1679	-0.128361	1679	0.0268258
														1680	0.0327158	-1680	-0.173315	1680	0.0243843	-1680	-0.136418	1680	0.0292673	-1680	-0.128361	1680	0.0270089
														1681	0.0327158	-1681	-0.173132	1681	0.0243843	-1681	-0.136387	1681	0.0292978	-1681	-0.128361	1681	0.0272225
														1682	0.0327464	-1682	-0.17307	1682	0.0243843	-1682	-0.136265	1682	0.0292673	-1682	-0.128361	1682	0.0274056
														1683	0.0327464	-1683	-0.172948	1683	0.0244148	-1683	-0.136204	1683	0.0292978	-1683	-0.128361	1683	0.0276193
														1684	0.0327158	-1684	-0.172887	1684	0.0244758	-1684	-0.136143	1684	0.0292062	-1684	-0.128361	1684	0.0278024
														1685	0.0327158	-1685	-0.172826	1685	0.0244758	-1685	-0.136174	1685	0.0292367	-1685	-0.128361	1685	0.028016
														1686	0.0327158	-1686	-0.172704	1686	0.0244758	-1686	-0.136143	1686	0.0291757	-1686	-0.1283	1686	0.0282296
														1687	0.0327158	-1687	-0.172582	1687	0.0245369	-1687	-0.136021	1687	0.0291452	-1687	-0.1283	1687	0.0283517
														1688	0.0327464	-1688	-0.17246	1688	0.0245064	-1688	-0.13599	1688	0.0291452	-1688	-0.1283	1688	0.0285958
														1689	0.0327158	-1689	-0.172369	1689	0.0245674	-1689	-0.136021	1689	0.0291757	-1689	-0.1283	1689	0.0288095
														1690	0.0327158	-1690	-0.172338	1690	0.0245979	-1690	-0.135929	1690	0.0291147	-1690	-0.1283	1690	0.0290841
														1691	0.0327464	-1691	-0.172155	1691	0.0245979	-1691	-0.135899	1691	0.0291147	-1691	-0.128239	1691	0.0292673
														1692	0.0327769	-1692	-0.172094	1692	0.0245979	-1692	-0.135899	1692	0.0291147	-1692	-0.128361	1692	0.0295114
														1693	0.0327158	-1693	-0.171911	1693	0.0246895	-1693	-0.135838	1693	0.0291452	-1693	-0.1283	1693	0.0297555
														1694	0.0327769	-1694	-0.17185	1694	0.02472	-1694	-0.135716	1694	0.0290841	-1694	-0.128239	1694	0.0299997
														1695	0.0327769	-1695	-0.171758	1695	0.0246895	-1695	-0.135716	1695	0.0291147	-1695	-0.1283	1695	0.0302133
														1696	0.0327464	-1696	-0.171606	1696	0.02472	-1696	-0.135655	1696	0.0290841	-1696	-0.128239	1696	0.0304575
														1697	0.0327158	-1697	-0.171545	1697	0.0247505	-1697	-0.135655	1697	0.0290841	-1697	-0.128239	1697	0.0307321
														1698	0.0327769	-1698	-0.171361	1698	0.0247505	-1698	-0.135472	1698	0.0290841	-1698	-0.128361	1698	0.0309763
														1699	0.0328379	-1699	-0.1713	1699	0.0248726	-1699	-0.135472	1699	0.0290841	-1699	-0.128239	1699	0.0312815
														1700	0.0328074	-1700	-0.171117	1700	0.0248726	-1700	-0.135441	1700	0.0290841	-1700	-0.1283	1700	0.0315256
														1701	0.0328074	-1701	-0.171026	1701	0.0248421	-1701	-0.135411	1701	0.0290536	-1701	-0.128239	1701	0.0318003
														1702	0.0328379	-1702	-0.170934	1702	0.0248726	-1702	-0.135411	1702	0.0290536	-1702	-0.128239	1702	0.0321055
														1703	0.0328379	-1703	-0.170873	1703	0.0249336	-1703	-0.135411	1703	0.0290536	-1703	-0.128239	1703	0.0323801
														1704	0.0328379	-1704	-0.17066	1704	0.0249336	-1704	-0.135258	1704	0.0290536	-1704	-0.128208	1704	0.0326548
														1705	0.0328379	-1705	-0.170598	1705	0.0249641	-1705	-0.135228	1705	0.0290231	-1705	-0.128178	1705	0.0329295
														1706	0.0328379	-1706	-0.170446	1706	0.0250252	-1706	-0.135228	1706	0.0290536	-1706	-0.128178	1706	0.0332347
														1707	0.0328379	-1707	-0.170324	1707	0.0250252	-1707	-0.135166	1707	0.0290536	-1707	-0.128208	1707	0.0335093
														1708	0.0328379	-1708	-0.170202	1708	0.0250252	-1708	-0.135166	1708	0.0289926	-1708	-0.128239	1708	0.033845
														1709	0.032899	-1709	-0.170141	1709	0.0250557	-1709	-0.135105	1709	0.0289926	-1709	-0.128117	1709	0.0341502
														1710	0.032899	-1710	-0.169988	1710	0.0250862	-1710	-0.135014	1710	0.0290536	-1710	-0.128178	1710	0.0344554
														1711	0.032899	-1711	-0.169897	1711	0.0251167	-1711	-0.134983	1711	0.0289926	-1711	-0.128147	1711	0.0347911
														1712	0.0329295	-1712	-0.169713	1712	0.0250862	-1712	-0.134953	1712	0.0290231	-1712	-0.128178	1712	0.0351573
														1713	0.0329295	-1713	-0.169652	1713	0.0251778	-1713	-0.134953	1713	0.0290536	-1713	-0.128178	1713	0.035432
														1714	0.03296	-1714	-0.1695	1714	0.0251778	-1714	-0.134922	1714	0.0290231	-1714	-0.128208	1714	0.0357982
														1715	0.0329295	-1715	-0.169408	1715	0.0251778	-1715	-0.134861	1715	0.0290536	-1715	-0.128117	1715	0.0361644
														1716	0.03296	-1716	-0.169286	1716	0.0252083	-1716	-0.134922	1716	0.0290841	-1716	-0.128178	1716	0.0365001
														1717	0.03296	-1717	-0.169195	1717	0.0252083	-1717	-0.134831	1717	0.0290536	-1717	-0.128178	1717	0.0369274
														1718	0.0329905	-1718	-0.169042	1718	0.0252998	-1718	-0.134739	1718	0.0290536	-1718	-0.128208	1718	0.0372326
														1719	0.03296	-1719	-0.168981	1719	0.0253609	-1719	-0.134709	1719	0.0290536	-1719	-0.128178	1719	0.0376293
														1720	0.0329905	-1720	-0.16892	1720	0.0253609	-1720	-0.134648	1720	0.0290841	-1720	-0.128178	1720	0.0380261
														1721	0.033021	-1721	-0.168737	1721	0.0253609	-1721	-0.134678	1721	0.0290231	-1721	-0.128178	1721	0.0383618
														1722	0.0329905	-1722	-0.168676	1722	0.0254219	-1722	-0.134556	1722	0.0290841	-1722	-0.128178	1722	0.0387585
														1723	0.0330515	-1723	-0.168523	1723	0.0254524	-1723	-0.134556	1723	0.0290841	-1723	-0.128178	1723	0.0391552
														1724	0.0331126	-1724	-0.168371	1724	0.0254524	-1724	-0.134495	1724	0.0290536	-1724	-0.128117	1724	0.0395825
														1725	0.0331126	-1725	-0.16831	1725	0.0254524	-1725	-0.134556	1725	0.0290841	-1725	-0.128178	1725	0.0399792
														1726	0.0331126	-1726	-0.168188	1726	0.0255135	-1726	-0.134495	1726	0.0290536	-1726	-0.128208	1726	0.0404675
														1727	0.0331126	-1727	-0.168065	1727	0.025483	-1727	-0.134434	1727	0.0290841	-1727	-0.128147	1727	0.0408032
														1728	0.0331431	-1728	-0.167974	1728	0.025544	-1728	-0.134434	1728	0.0290841	-1728	-0.128147	1728	0.0412305
														1729	0.0331431	-1729	-0.167852	1729	0.0255745	-1729	-0.134434	1729	0.0291147	-1729	-0.128178	1729	0.0416578
														1730	0.0331431	-1730	-0.16776	1730	0.025544	-1730	-0.134373	1730	0.0290536	-1730	-0.128178	1730	0.042085
														1731	0.0332041	-1731	-0.167699	1731	0.025605	-1731	-0.134342	1731	0.0291147	-1731	-0.128208	1731	0.0425428
														1732	0.0332041	-1732	-0.167455	1732	0.0256355	-1732	-0.134342	1732	0.0291147	-1732	-0.128178	1732	0.0429701
														1733	0.0332041	-1733	-0.167455	1733	0.0256661	-1733	-0.134281	1733	0.0291147	-1733	-0.128178	1733	0.0434278
														1734	0.0332347	-1734	-0.167302	1734	0.0256966	-1734	-0.134312	1734	0.0291147	-1734	-0.128178	1734	0.0439161
														1735	0.0332347	-1735	-0.16715	1735	0.0257576	-1735	-0.134251	1735	0.0291147	-1735	-0.128178	1735	0.0444044
														1736	0.0332652	-1736	-0.167058	1736	0.0257881	-1736	-0.134251	1736	0.0291757	-1736	-0.128208	1736	0.0448622
														1737	0.0332652	-1737	-0.166967	1737	0.0257576	-1737	-0.13419	1737	0.0291452	-1737	-0.128208	1737	0.0454115
														1738	0.0333262	-1738	-0.166967	1738	0.0258187	-1738	-0.13419	1738	0.0292062	-1738	-0.128178	1738	0.0458998
														1739	0.0333262	-1739	-0.166814	1739	0.0258492	-1739	-0.13419	1739	0.0291757	-1739	-0.128178	1739	0.0463576
														1740	0.0333262	-1740	-0.166723	1740	0.0258797	-1740	-0.13419	1740	0.0292062	-1740	-0.128178	1740	0.0469069
														1741	0.0333262	-1741	-0.166601	1741	0.0259102	-1741	-0.134129	1741	0.0292062	-1741	-0.128239	1741	0.0473952
														1742	0.0333262	-1742	-0.166509	1742	0.0259102	-1742	-0.134129	1742	0.0292673	-1742	-0.128239	1742	0.0479446
														1743	0.0333872	-1743	-0.166417	1743	0.0259407	-1743	-0.134098	1743	0.0292673	-1743	-0.1283	1743	0.0484634
														1744	0.0334178	-1744	-0.166295	1744	0.0259407	-1744	-0.134068	1744	0.0292673	-1744	-0.128361	1744	0.0489822
														1745	0.0333872	-1745	-0.166234	1745	0.0259407	-1745	-0.134068	1745	0.0292673	-1745	-0.128269	1745	0.0495621
														1746	0.0334178	-1746	-0.166082	1746	0.0260628	-1746	-0.134007	1746	0.0292978	-1746	-0.128239	1746	0.0500504
														1747	0.0334483	-1747	-0.166051	1747	0.0260323	-1747	-0.133976	1747	0.0292978	-1747	-0.128239	1747	0.0506302
														1748	0.0334483	-1748	-0.165929	1748	0.0261238	-1748	-0.134007	1748	0.0293283	-1748	-0.1283	1748	0.0512101
														1749	0.0334483	-1749	-0.165868	1749	0.0261238	-1749	-0.133976	1749	0.0293283	-1749	-0.128239	1749	0.0517594
														1750	0.0334788	-1750	-0.165746	1750	0.0261544	-1750	-0.133976	1750	0.0293588	-1750	-0.1283	1750	0.0524003
														1751	0.0335398	-1751	-0.165685	1751	0.0261849	-1751	-0.133946	1751	0.0293588	-1751	-0.128361	1751	0.0529191
														1752	0.0335704	-1752	-0.165593	1752	0.0262154	-1752	-0.133946	1752	0.0293588	-1752	-0.128361	1752	0.05356
														1753	0.0336009	-1753	-0.165593	1753	0.0261849	-1753	-0.133946	1753	0.0293588	-1753	-0.128361	1753	0.0541398
														1754	0.0335398	-1754	-0.165441	1754	0.0262459	-1754	-0.133946	1754	0.0294198	-1754	-0.128361	1754	0.0547197
														1755	0.0336009	-1755	-0.16541	1755	0.026307	-1755	-0.133946	1755	0.0294198	-1755	-0.128391	1755	0.0553301
														1756	0.0336009	-1756	-0.165319	1756	0.0263375	-1756	-0.133976	1756	0.0294504	-1756	-0.128422	1756	0.0559404
														1757	0.0336009	-1757	-0.165258	1757	0.026368	-1757	-0.134007	1757	0.0294809	-1757	-0.128422	1757	0.0565813
														1758	0.0336009	-1758	-0.165197	1758	0.0263985	-1758	-0.134007	1758	0.0294809	-1758	-0.128422	1758	0.0571612
														1759	0.0336009	-1759	-0.165105	1759	0.0263985	-1759	-0.134007	1759	0.0295114	-1759	-0.128391	1759	0.0578326
														1760	0.0336619	-1760	-0.165105	1760	0.026429	-1760	-0.133946	1760	0.0295114	-1760	-0.128422	1760	0.0584429
														1761	0.0336619	-1761	-0.165014	1761	0.0264901	-1761	-0.134007	1761	0.0295419	-1761	-0.128422	1761	0.0591144
														1762	0.0336619	-1762	-0.164953	1762	0.0264595	-1762	-0.133946	1762	0.029603	-1762	-0.128452	1762	0.0598163
														1763	0.0336924	-1763	-0.165014	1763	0.0265206	-1763	-0.133976	1763	0.029603	-1763	-0.128513	1763	0.0604877
														1764	0.033723	-1764	-0.16483	1764	0.0265511	-1764	-0.134037	1764	0.029603	-1764	-0.128605	1764	0.0610675
														1765	0.0337535	-1765	-0.16483	1765	0.0266121	-1765	-0.134037	1765	0.029664	-1765	-0.128605	1765	0.0616779
														1766	0.0337535	-1766	-0.164769	1766	0.0266121	-1766	-0.134007	1766	0.029664	-1766	-0.128605	1766	0.0624409
														1767	0.033723	-1767	-0.164769	1767	0.0266732	-1767	-0.134007	1767	0.0296945	-1767	-0.128605	1767	0.0630512
														1768	0.0337535	-1768	-0.164708	1768	0.0265511	-1768	-0.134068	1768	0.0297555	-1768	-0.128666	1768	0.0637532
														1769	0.0337535	-1769	-0.164708	1769	0.0267647	-1769	-0.134068	1769	0.0297555	-1769	-0.128605	1769	0.0644856
														1770	0.0337535	-1770	-0.164647	1770	0.0268258	-1770	-0.134037	1770	0.0297861	-1770	-0.128666	1770	0.065096
														1771	0.0338145	-1771	-0.164556	1771	0.0268258	-1771	-0.134007	1771	0.0298166	-1771	-0.128666	1771	0.0658589
														1772	0.0338145	-1772	-0.164586	1772	0.0268563	-1772	-0.134007	1772	0.0298166	-1772	-0.128697	1772	0.0665304
														1773	0.0339061	-1773	-0.164525	1773	0.0268868	-1773	-0.134007	1773	0.0298471	-1773	-0.128788	1773	0.0672323
														1774	0.033845	-1774	-0.164525	1774	0.0269173	-1774	-0.134068	1774	0.0298776	-1774	-0.128849	1774	0.0679952
														1775	0.0338145	-1775	-0.164464	1775	0.0269173	-1775	-0.13419	1775	0.0298471	-1775	-0.128849	1775	0.0686361
														1776	0.0339061	-1776	-0.164464	1776	0.0270089	-1776	-0.134129	1776	0.0299387	-1776	-0.128849	1776	0.0694296
														1777	0.0339366	-1777	-0.164434	1777	0.0270699	-1777	-0.134068	1777	0.0299692	-1777	-0.128849	1777	0.0701621
														1778	0.0339061	-1778	-0.164434	1778	0.0270394	-1778	-0.134098	1778	0.0299692	-1778	-0.12891	1778	0.0708945
														1779	0.0339366	-1779	-0.164403	1779	0.027131	-1779	-0.13419	1779	0.0299997	-1779	-0.12891	1779	0.0716269
														1780	0.0339366	-1780	-0.164403	1780	0.0271615	-1780	-0.13419	1780	0.0300607	-1780	-0.128941	1780	0.0723289
														1781	0.0339976	-1781	-0.164403	1781	0.0271615	-1781	-0.13419	1781	0.0300913	-1781	-0.128941	1781	0.0730003
														1782	0.0340281	-1782	-0.164403	1782	0.0272225	-1782	-0.13419	1782	0.0300913	-1782	-0.129093	1782	0.0737938
														1783	0.0339976	-1783	-0.164403	1783	0.027253	-1783	-0.13419	1783	0.0301523	-1783	-0.129093	1783	0.0745262
														1784	0.0339976	-1784	-0.164434	1784	0.027253	-1784	-0.13419	1784	0.0302133	-1784	-0.129093	1784	0.0752892
														1785	0.0340281	-1785	-0.164434	1785	0.0273446	-1785	-0.13419	1785	0.0302438	-1785	-0.129093	1785	0.0760216
														1786	0.0340892	-1786	-0.164464	1786	0.0274056	-1786	-0.13422	1786	0.0302438	-1786	-0.129154	1786	0.0768151
														1787	0.0340892	-1787	-0.164464	1787	0.0274667	-1787	-0.134251	1787	0.0302438	-1787	-0.129154	1787	0.0775781
														1788	0.0340892	-1788	-0.164464	1788	0.0274667	-1788	-0.134251	1788	0.0303354	-1788	-0.129215	1788	0.07828
														1789	0.0341197	-1789	-0.164525	1789	0.0274972	-1789	-0.134251	1789	0.0303354	-1789	-0.129276	1789	0.0790429
														1790	0.0340892	-1790	-0.164556	1790	0.0275582	-1790	-0.13422	1790	0.0303354	-1790	-0.129337	1790	0.0798059
														1791	0.0341197	-1791	-0.164525	1791	0.0275887	-1791	-0.134251	1791	0.0303964	-1791	-0.129337	1791	0.0805689
														1792	0.0341197	-1792	-0.164556	1792	0.0276498	-1792	-0.134312	1792	0.0304575	-1792	-0.129398	1792	0.0813318
														1793	0.0341197	-1793	-0.164586	1793	0.0276193	-1793	-0.134281	1793	0.0304575	-1793	-0.129398	1793	0.0821253
														1794	0.0341502	-1794	-0.164586	1794	0.0277413	-1794	-0.134281	1794	0.030549	-1794	-0.129429	1794	0.0827967
														1795	0.0341502	-1795	-0.164617	1795	0.0277718	-1795	-0.134281	1795	0.030488	-1795	-0.12946	1795	0.0836512
														1796	0.0341502	-1796	-0.164617	1796	0.0278329	-1796	-0.134281	1796	0.0305795	-1796	-0.129551	1796	0.0844142
														1797	0.0341807	-1797	-0.164708	1797	0.0278939	-1797	-0.134312	1797	0.0305795	-1797	-0.129551	1797	0.0851161
														1798	0.0341807	-1798	-0.164769	1798	0.0278634	-1798	-0.134251	1798	0.0306711	-1798	-0.129612	1798	0.0859401
														1799	0.0341807	-1799	-0.16483	1799	0.0279855	-1799	-0.134281	1799	0.0307321	-1799	-0.129643	1799	0.0866726
														1800	0.0342418	-1800	-0.16483	1800	0.028016	-1800	-0.134251	1800	0.0307932	-1800	-0.129643	1800	0.087466
														1801	0.0342418	-1801	-0.164892	1801	0.0280465	-1801	-0.134281	1801	0.0307627	-1801	-0.129704	1801	0.0882595
														1802	0.0342418	-1802	-0.165014	1802	0.028016	-1802	-0.13422	1802	0.0308237	-1802	-0.129704	1802	0.0890225
														1803	0.0343028	-1803	-0.165075	1803	0.0281075	-1803	-0.134251	1803	0.0308237	-1803	-0.129704	1803	0.089816
														1804	0.0342418	-1804	-0.165075	1804	0.0281381	-1804	-0.13419	1804	0.0309153	-1804	-0.129734	1804	0.0905484
														1805	0.0343028	-1805	-0.165136	1805	0.0282296	-1805	-0.13419	1805	0.0309458	-1805	-0.129826	1805	0.0913419
														1806	0.0343028	-1806	-0.165136	1806	0.0282907	-1806	-0.13419	1806	0.0310068	-1806	-0.129826	1806	0.0921354
														1807	0.0343028	-1807	-0.165258	1807	0.0283212	-1807	-0.13419	1807	0.0310068	-1807	-0.129887	1807	0.0928983
														1808	0.0343638	-1808	-0.165319	1808	0.0283822	-1808	-0.13419	1808	0.0310984	-1808	-0.129826	1808	0.0936613
														1809	0.0343638	-1809	-0.16538	1809	0.0283822	-1809	-0.134129	1809	0.0311289	-1809	-0.129887	1809	0.0943937
														1810	0.0343638	-1810	-0.165502	1810	0.0284738	-1810	-0.134098	1810	0.0312204	-1810	-0.129887	1810	0.0951872
														1811	0.0343944	-1811	-0.165502	1811	0.0285043	-1811	-0.134068	1811	0.0311899	-1811	-0.129917	1811	0.0959807
														1812	0.0344249	-1812	-0.165593	1812	0.0285653	-1812	-0.134068	1812	0.0312815	-1812	-0.129948	1812	0.0967132
														1813	0.0344249	-1813	-0.165624	1813	0.0285958	-1813	-0.134068	1813	0.031312	-1813	-0.129978	1813	0.0974456
														1814	0.0344859	-1814	-0.165746	1814	0.0286569	-1814	-0.133976	1814	0.031312	-1814	-0.129978	1814	0.0982086
														1815	0.0344554	-1815	-0.165807	1815	0.0287179	-1815	-0.134007	1815	0.0313425	-1815	-0.130009	1815	0.099002
														1816	0.0344554	-1816	-0.165868	1816	0.0287484	-1816	-0.133946	1816	0.0314341	-1816	-0.13007	1816	0.099704
														1817	0.0345164	-1817	-0.16599	1817	0.02884	-1817	-0.133946	1817	0.0314341	-1817	-0.13007	1817	0.100497
														1818	0.034547	-1818	-0.166021	1818	0.0288705	-1818	-0.133854	1818	0.0314341	-1818	-0.13007	1818	0.10123
														1819	0.0345775	-1819	-0.166082	1819	0.028901	-1819	-0.133885	1819	0.0315561	-1819	-0.13007	1819	0.101993
														1820	0.034547	-1820	-0.166234	1820	0.0289926	-1820	-0.133793	1820	0.0315561	-1820	-0.1301	1820	0.102786
														1821	0.0345775	-1821	-0.166234	1821	0.0289926	-1821	-0.133885	1821	0.0316782	-1821	-0.130131	1821	0.103488
														1822	0.0345775	-1822	-0.166356	1822	0.0290841	-1822	-0.133793	1822	0.0317392	-1822	-0.130131	1822	0.10419
														1823	0.034608	-1823	-0.166356	1823	0.0291147	-1823	-0.133763	1823	0.0317392	-1823	-0.130131	1823	0.105014
														1824	0.0346385	-1824	-0.166478	1824	0.0291147	-1824	-0.133702	1824	0.0317698	-1824	-0.130192	1824	0.105716
														1825	0.034669	-1825	-0.16654	1825	0.0292673	-1825	-0.133732	1825	0.0318308	-1825	-0.130161	1825	0.106418
														1826	0.0346995	-1826	-0.166601	1826	0.0292978	-1826	-0.133641	1826	0.0318613	-1826	-0.130192	1826	0.10715
														1827	0.0346995	-1827	-0.166784	1827	0.0293283	-1827	-0.133702	1827	0.0318918	-1827	-0.130253	1827	0.107852
														1828	0.0347606	-1828	-0.166845	1828	0.0293588	-1828	-0.133641	1828	0.0319834	-1828	-0.130222	1828	0.108585
														1829	0.0347606	-1829	-0.166967	1829	0.0294198	-1829	-0.133641	1829	0.0320444	-1829	-0.130192	1829	0.109287
														1830	0.0347911	-1830	-0.167028	1830	0.0295114	-1830	-0.133488	1830	0.032075	-1830	-0.130314	1830	0.109958
														1831	0.0347606	-1831	-0.167058	1831	0.0295724	-1831	-0.133488	1831	0.0321055	-1831	-0.130314	1831	0.11063
														1832	0.0348216	-1832	-0.167241	1832	0.029603	-1832	-0.133488	1832	0.0321665	-1832	-0.130314	1832	0.111362
														1833	0.0348521	-1833	-0.167333	1833	0.0296945	-1833	-0.133457	1833	0.0322275	-1833	-0.130314	1833	0.112064
														1834	0.0348216	-1834	-0.167455	1834	0.0297555	-1834	-0.133457	1834	0.0322886	-1834	-0.130345	1834	0.112735
														1835	0.0348827	-1835	-0.167516	1835	0.0297861	-1835	-0.133396	1835	0.0322886	-1835	-0.130345	1835	0.113437
														1836	0.0348827	-1836	-0.167608	1836	0.0298471	-1836	-0.133366	1836	0.0323801	-1836	-0.130375	1836	0.114109
														1837	0.0349437	-1837	-0.167699	1837	0.0299081	-1837	-0.133274	1837	0.0324107	-1837	-0.130375	1837	0.11475
														1838	0.0349437	-1838	-0.167821	1838	0.0299692	-1838	-0.133305	1838	0.0325022	-1838	-0.130375	1838	0.11539
														1839	0.0350047	-1839	-0.167943	1839	0.0299692	-1839	-0.133274	1839	0.0325327	-1839	-0.130406	1839	0.116062
														1840	0.0350658	-1840	-0.168004	1840	0.0300913	-1840	-0.133274	1840	0.0325327	-1840	-0.130436	1840	0.116703
														1841	0.0350658	-1841	-0.168096	1841	0.0301523	-1841	-0.133274	1841	0.0326243	-1841	-0.130497	1841	0.117344
														1842	0.0350658	-1842	-0.168188	1842	0.0302438	-1842	-0.133213	1842	0.0326853	-1842	-0.130497	1842	0.117985
														1843	0.0350658	-1843	-0.16831	1843	0.0303049	-1843	-0.133274	1843	0.0327464	-1843	-0.130558	1843	0.118625
														1844	0.0350963	-1844	-0.168432	1844	0.0303354	-1844	-0.133213	1844	0.0327769	-1844	-0.130558	1844	0.119236
														1845	0.0351268	-1845	-0.168493	1845	0.0303964	-1845	-0.133152	1845	0.0328684	-1845	-0.130558	1845	0.119907
														1846	0.0351573	-1846	-0.168523	1846	0.0304575	-1846	-0.133213	1846	0.0328684	-1846	-0.130619	1846	0.120487
														1847	0.0351573	-1847	-0.168615	1847	0.0305185	-1847	-0.133091	1847	0.03296	-1847	-0.130589	1847	0.121067
														1848	0.0351573	-1848	-0.168706	1848	0.030549	-1848	-0.133091	1848	0.033021	-1848	-0.13068	1848	0.121677
														1849	0.0352184	-1849	-0.168798	1849	0.0307321	-1849	-0.133091	1849	0.0330515	-1849	-0.13068	1849	0.122227
														1850	0.0351573	-1850	-0.168859	1850	0.0307321	-1850	-0.13303	1850	0.0331736	-1850	-0.13068	1850	0.122837
														1851	0.0352794	-1851	-0.16892	1851	0.0307932	-1851	-0.13303	1851	0.0331736	-1851	-0.130711	1851	0.123417
														1852	0.0352794	-1852	-0.168981	1852	0.0308237	-1852	-0.13303	1852	0.0332347	-1852	-0.130802	1852	0.123997
														1853	0.0353404	-1853	-0.169103	1853	0.0308847	-1853	-0.13303	1853	0.0332652	-1853	-0.130802	1853	0.124577
														1854	0.0354015	-1854	-0.169164	1854	0.0309763	-1854	-0.13303	1854	0.0333262	-1854	-0.130802	1854	0.125095
														1855	0.0354625	-1855	-0.169286	1855	0.0310678	-1855	-0.132969	1855	0.0333567	-1855	-0.130863	1855	0.125614
														1856	0.035493	-1856	-0.169347	1856	0.0311594	-1856	-0.132908	1856	0.0333872	-1856	-0.130894	1856	0.126133
														1857	0.035493	-1857	-0.169408	1857	0.0312204	-1857	-0.132908	1857	0.0334788	-1857	-0.130894	1857	0.126713
														1858	0.035493	-1858	-0.169469	1858	0.0312204	-1858	-0.132908	1858	0.0335093	-1858	-0.131046	1858	0.127232
														1859	0.0355846	-1859	-0.1695	1859	0.031312	-1859	-0.132878	1859	0.0336619	-1859	-0.130955	1859	0.12772
														1860	0.0355846	-1860	-0.169652	1860	0.031312	-1860	-0.132908	1860	0.0336619	-1860	-0.131077	1860	0.1283
														1861	0.0356151	-1861	-0.169713	1861	0.0314951	-1861	-0.132969	1861	0.0337535	-1861	-0.131077	1861	0.128788
														1862	0.0356151	-1862	-0.169836	1862	0.0314951	-1862	-0.132908	1862	0.0337535	-1862	-0.131169	1862	0.129246
														1863	0.0356761	-1863	-0.169897	1863	0.0315867	-1863	-0.132908	1863	0.033845	-1863	-0.131138	1863	0.129765
														1864	0.0356456	-1864	-0.169927	1864	0.0316477	-1864	-0.132908	1864	0.0338755	-1864	-0.131169	1864	0.130192
														1865	0.0357067	-1865	-0.169988	1865	0.0317087	-1865	-0.132908	1865	0.0339366	-1865	-0.131291	1865	0.13068
														1866	0.0357677	-1866	-0.170141	1866	0.0318003	-1866	-0.132878	1866	0.0340281	-1866	-0.131291	1866	0.131138
														1867	0.0357982	-1867	-0.170141	1867	0.0318918	-1867	-0.132908	1867	0.0340587	-1867	-0.131352	1867	0.131596
														1868	0.0358592	-1868	-0.170263	1868	0.0319224	-1868	-0.132908	1868	0.0341502	-1868	-0.131352	1868	0.132023
														1869	0.0358898	-1869	-0.170385	1869	0.0320139	-1869	-0.132817	1869	0.0341502	-1869	-0.131382	1869	0.13242
														1870	0.0359508	-1870	-0.170446	1870	0.0320444	-1870	-0.132878	1870	0.0341807	-1870	-0.131474	1870	0.132847
														1871	0.0360424	-1871	-0.170476	1871	0.032197	-1871	-0.132847	1871	0.0343028	-1871	-0.131535	1871	0.133305
														1872	0.0360424	-1872	-0.170568	1872	0.032197	-1872	-0.132908	1872	0.0343028	-1872	-0.131535	1872	0.133732
														1873	0.0360424	-1873	-0.17069	1873	0.0322886	-1873	-0.132908	1873	0.0343638	-1873	-0.131596	1873	0.134068
														1874	0.0361339	-1874	-0.170812	1874	0.0323496	-1874	-0.132908	1874	0.0344859	-1874	-0.131626	1874	0.134404
														1875	0.0361644	-1875	-0.170873	1875	0.0324107	-1875	-0.132908	1875	0.034547	-1875	-0.131718	1875	0.1348
														1876	0.0362255	-1876	-0.170934	1876	0.0324717	-1876	-0.132908	1876	0.0345775	-1876	-0.131779	1876	0.135166
														1877	0.0362865	-1877	-0.170965	1877	0.0325938	-1877	-0.132969	1877	0.034669	-1877	-0.131779	1877	0.135472
														1878	0.0363475	-1878	-0.171178	1878	0.0326853	-1878	-0.133	1878	0.0347301	-1878	-0.131809	1878	0.135838
														1879	0.0363781	-1879	-0.171178	1879	0.0327158	-1879	-0.13303	1879	0.0347301	-1879	-0.131932	1879	0.136235
														1880	0.0364086	-1880	-0.17127	1880	0.0328074	-1880	-0.132969	1880	0.0348521	-1880	-0.131962	1880	0.136509
														1881	0.0364696	-1881	-0.171392	1881	0.0328684	-1881	-0.133061	1881	0.0348827	-1881	-0.132023	1881	0.136814
														1882	0.0365307	-1882	-0.171453	1882	0.0329295	-1882	-0.133091	1882	0.0349742	-1882	-0.132084	1882	0.13712
														1883	0.0365307	-1883	-0.171606	1883	0.0329905	-1883	-0.133061	1883	0.0350352	-1883	-0.132145	1883	0.137364
														1884	0.0366222	-1884	-0.171636	1884	0.0330515	-1884	-0.133122	1884	0.0351268	-1884	-0.132237	1884	0.1377
														1885	0.0366527	-1885	-0.171728	1885	0.0331736	-1885	-0.133122	1885	0.0351268	-1885	-0.132267	1885	0.137974
														1886	0.0367138	-1886	-0.17185	1886	0.0332652	-1886	-0.133122	1886	0.0352184	-1886	-0.132328	1886	0.138218
														1887	0.0367443	-1887	-0.171941	1887	0.0332652	-1887	-0.133213	1887	0.0353099	-1887	-0.132359	1887	0.138462
														1888	0.0368664	-1888	-0.172033	1888	0.0333567	-1888	-0.133213	1888	0.035432	-1888	-0.132511	1888	0.138707
														1889	0.0368664	-1889	-0.172094	1889	0.0334483	-1889	-0.133274	1889	0.0354015	-1889	-0.132511	1889	0.138951
														1890	0.0369274	-1890	-0.172216	1890	0.0335093	-1890	-0.133213	1890	0.0354625	-1890	-0.132572	1890	0.139195
														1891	0.0369579	-1891	-0.172338	1891	0.0335704	-1891	-0.133274	1891	0.0356151	-1891	-0.132633	1891	0.139439
														1892	0.037019	-1892	-0.172399	1892	0.0336619	-1892	-0.133274	1892	0.0356151	-1892	-0.132756	1892	0.139653
														1893	0.0371105	-1893	-0.17243	1893	0.0336924	-1893	-0.133305	1893	0.0356761	-1893	-0.132817	1893	0.139836
														1894	0.0371105	-1894	-0.172582	1894	0.033845	-1894	-0.133396	1894	0.0357982	-1894	-0.132847	1894	0.14008
														1895	0.0371105	-1895	-0.172704	1895	0.0338755	-1895	-0.133396	1895	0.0358287	-1895	-0.133	1895	0.140263
														1896	0.0372631	-1896	-0.172826	1896	0.0339671	-1896	-0.133457	1896	0.0358898	-1896	-0.133	1896	0.140416
														1897	0.0372326	-1897	-0.172887	1897	0.0339976	-1897	-0.133518	1897	0.0359508	-1897	-0.133061	1897	0.140568
														1898	0.0373547	-1898	-0.172948	1898	0.0340587	-1898	-0.13358	1898	0.0360424	-1898	-0.133152	1898	0.140721
														1899	0.0374157	-1899	-0.17307	1899	0.0341502	-1899	-0.133641	1899	0.0361339	-1899	-0.133244	1899	0.140812
														1900	0.0374462	-1900	-0.173193	1900	0.0342418	-1900	-0.133702	1900	0.0361644	-1900	-0.133305	1900	0.141026
														1901	0.0375378	-1901	-0.173315	1901	0.0343333	-1901	-0.133702	1901	0.0362255	-1901	-0.133335	1901	0.141148
														1902	0.0376293	-1902	-0.173376	1902	0.0343944	-1902	-0.133702	1902	0.0362865	-1902	-0.133488	1902	0.14127
														1903	0.0376598	-1903	-0.173559	1903	0.0344249	-1903	-0.133732	1903	0.0363781	-1903	-0.133549	1903	0.141362
														1904	0.0376904	-1904	-0.17362	1904	0.0344859	-1904	-0.133793	1904	0.0364696	-1904	-0.13358	1904	0.141514
														1905	0.0377819	-1905	-0.173742	1905	0.0346385	-1905	-0.133793	1905	0.0365001	-1905	-0.133671	1905	0.141606
														1906	0.037843	-1906	-0.173864	1906	0.0346385	-1906	-0.133946	1906	0.0366222	-1906	-0.133732	1906	0.141697
														1907	0.0378735	-1907	-0.173894	1907	0.0347301	-1907	-0.133946	1907	0.0366832	-1907	-0.133824	1907	0.141758
														1908	0.0379955	-1908	-0.174047	1908	0.0348216	-1908	-0.133946	1908	0.0367748	-1908	-0.133915	1908	0.141881
														1909	0.0379955	-1909	-0.174169	1909	0.0348827	-1909	-0.133946	1909	0.0368053	-1909	-0.134037	1909	0.141881
														1910	0.0380566	-1910	-0.174291	1910	0.0349742	-1910	-0.134068	1910	0.0368969	-1910	-0.134068	1910	0.141972
														1911	0.0381481	-1911	-0.174383	1911	0.0350047	-1911	-0.134068	1911	0.0369579	-1911	-0.13422	1911	0.142033
														1912	0.0382092	-1912	-0.174474	1912	0.0351268	-1912	-0.134129	1912	0.0370495	-1912	-0.134281	1912	0.142094
														1913	0.0383007	-1913	-0.174657	1913	0.0351878	-1913	-0.13422	1913	0.0371105	-1913	-0.134312	1913	0.142155
														1914	0.0383312	-1914	-0.174718	1914	0.0352184	-1914	-0.134251	1914	0.037141	-1914	-0.134465	1914	0.142216
														1915	0.0384228	-1915	-0.174841	1915	0.0352794	-1915	-0.134281	1915	0.0372326	-1915	-0.134526	1915	0.142216
														1916	0.0384228	-1916	-0.175024	1916	0.0354015	-1916	-0.134342	1916	0.0373852	-1916	-0.134648	1916	0.142247
														1917	0.0385449	-1917	-0.175024	1917	0.0354625	-1917	-0.134434	1917	0.0373547	-1917	-0.134709	1917	0.142247
														1918	0.0386059	-1918	-0.175207	1918	0.0355846	-1918	-0.134434	1918	0.0374767	-1918	-0.134831	1918	0.142247
														1919	0.0386975	-1919	-0.175329	1919	0.0356151	-1919	-0.134526	1919	0.0375683	-1919	-0.134922	1919	0.142308
														1920	0.038728	-1920	-0.175451	1920	0.0356761	-1920	-0.134678	1920	0.0376293	-1920	-0.134983	1920	0.142247
														1921	0.038789	-1921	-0.175512	1921	0.0357982	-1921	-0.134617	1921	0.0376904	-1921	-0.135105	1921	0.142247
														1922	0.0388501	-1922	-0.175695	1922	0.0358592	-1922	-0.134678	1922	0.0377819	-1922	-0.135136	1922	0.142247
														1923	0.0389416	-1923	-0.175756	1923	0.0359203	-1923	-0.134739	1923	0.037843	-1923	-0.135258	1923	0.142247
														1924	0.0390027	-1924	-0.175939	1924	0.0359508	-1924	-0.134739	1924	0.0379955	-1924	-0.135441	1924	0.142216
														1925	0.0390942	-1925	-0.176	1925	0.0361034	-1925	-0.1348	1925	0.0380261	-1925	-0.135441	1925	0.142125
														1926	0.0391858	-1926	-0.176122	1926	0.0361339	-1926	-0.134922	1926	0.0380871	-1926	-0.135563	1926	0.142125
														1927	0.0392163	-1927	-0.176244	1927	0.036195	-1927	-0.134953	1927	0.0381787	-1927	-0.135685	1927	0.142094
														1928	0.0392468	-1928	-0.176336	1928	0.036317	-1928	-0.135044	1928	0.0382702	-1928	-0.135746	1928	0.142064
														1929	0.0392773	-1929	-0.176489	1929	0.0364086	-1929	-0.135105	1929	0.0382702	-1929	-0.135807	1929	0.142033
														1930	0.0394299	-1930	-0.17655	1930	0.0364391	-1930	-0.135166	1930	0.0384533	-1930	-0.135929	1930	0.141942
														1931	0.0394604	-1931	-0.176733	1931	0.0365307	-1931	-0.135228	1931	0.0385449	-1931	-0.136052	1931	0.141911
														1932	0.039552	-1932	-0.176794	1932	0.0365917	-1932	-0.135258	1932	0.0385754	-1932	-0.136174	1932	0.14185
														1933	0.039552	-1933	-0.176855	1933	0.0366832	-1933	-0.135319	1933	0.0386975	-1933	-0.136235	1933	0.141758
														1934	0.0396741	-1934	-0.177038	1934	0.0366832	-1934	-0.135411	1934	0.0387585	-1934	-0.136296	1934	0.141728
														1935	0.0397656	-1935	-0.177129	1935	0.0368053	-1935	-0.135472	1935	0.0388501	-1935	-0.136479	1935	0.141606
														1936	0.0398267	-1936	-0.177252	1936	0.0369274	-1936	-0.135533	1936	0.0389111	-1936	-0.13654	1936	0.141575
														1937	0.0399487	-1937	-0.177465	1937	0.037019	-1937	-0.135624	1937	0.0390332	-1937	-0.136692	1937	0.141423
														1938	0.0399792	-1938	-0.177496	1938	0.037019	-1938	-0.135655	1938	0.0390637	-1938	-0.136723	1938	0.141423
														1939	0.0400403	-1939	-0.177587	1939	0.0371715	-1939	-0.135716	1939	0.0391858	-1939	-0.136906	1939	0.14127
														1940	0.0401318	-1940	-0.177709	1940	0.0371715	-1940	-0.135716	1940	0.0392468	-1940	-0.136906	1940	0.141179
														1941	0.0401624	-1941	-0.17777	1941	0.0372936	-1941	-0.135899	1941	0.0393384	-1941	-0.137089	1941	0.141148
														1942	0.0402539	-1942	-0.177953	1942	0.0373852	-1942	-0.135899	1942	0.0395215	-1942	-0.13715	1942	0.141057
														1943	0.0403455	-1943	-0.178014	1943	0.0374157	-1943	-0.13596	1943	0.0395215	-1943	-0.137242	1943	0.140904
														1944	0.040437	-1944	-0.178198	1944	0.0375683	-1944	-0.136021	1944	0.039613	-1944	-0.137394	1944	0.140843
														1945	0.0404981	-1945	-0.178259	1945	0.0375988	-1945	-0.136021	1945	0.0396741	-1945	-0.137486	1945	0.140751
														1946	0.0405286	-1946	-0.178381	1946	0.0376598	-1946	-0.136143	1946	0.0397961	-1946	-0.137638	1946	0.140629
														1947	0.0406507	-1947	-0.178503	1947	0.0377819	-1947	-0.136204	1947	0.0398572	-1947	-0.1377	1947	0.140568
														1948	0.0407117	-1948	-0.178625	1948	0.037843	-1948	-0.136235	1948	0.0399182	-1948	-0.137791	1948	0.140416
														1949	0.0407727	-1949	-0.178716	1949	0.037965	-1949	-0.136326	1949	0.0400098	-1949	-0.137913	1949	0.140294
														1950	0.0409253	-1950	-0.178808	1950	0.0380566	-1950	-0.136387	1950	0.0401318	-1950	-0.138066	1950	0.140202
														1951	0.0409864	-1951	-0.17893	1951	0.0380566	-1951	-0.136448	1951	0.0402234	-1951	-0.138127	1951	0.14008
														1952	0.0410169	-1952	-0.179083	1952	0.0382092	-1952	-0.136509	1952	0.0402234	-1952	-0.138249	1952	0.139927
														1953	0.041139	-1953	-0.179174	1953	0.0382397	-1953	-0.136631	1953	0.0403455	-1953	-0.138371	1953	0.139775
														1954	0.0412305	-1954	-0.179266	1954	0.0383618	-1954	-0.136631	1954	0.0404981	-1954	-0.138493	1954	0.139683
														1955	0.041261	-1955	-0.179418	1955	0.0384533	-1955	-0.136723	1955	0.0405286	-1955	-0.138615	1955	0.139592
														1956	0.0413831	-1956	-0.17954	1956	0.0385449	-1956	-0.136784	1956	0.0406507	-1956	-0.138676	1956	0.139439
														1957	0.0414747	-1957	-0.179662	1957	0.0386364	-1957	-0.136876	1957	0.0407117	-1957	-0.138859	1957	0.139317
														1958	0.0415052	-1958	-0.179724	1958	0.0387585	-1958	-0.136906	1958	0.0408032	-1958	-0.13892	1958	0.139256
														1959	0.0415967	-1959	-0.179907	1959	0.038789	-1959	-0.136998	1959	0.0408948	-1959	-0.139103	1959	0.139073
														1960	0.0416883	-1960	-0.179937	1960	0.0388806	-1960	-0.13712	1960	0.0409864	-1960	-0.139164	1960	0.13892
														1961	0.0417493	-1961	-0.180059	1961	0.0389416	-1961	-0.13712	1961	0.0410474	-1961	-0.139348	1961	0.138829
														1962	0.0419019	-1962	-0.180181	1962	0.0390637	-1962	-0.137181	1962	0.041139	-1962	-0.139409	1962	0.138646
														1963	0.0419019	-1963	-0.180242	1963	0.0391552	-1963	-0.137303	1963	0.041261	-1963	-0.139592	1963	0.138524
														1964	0.042024	-1964	-0.180395	1964	0.0392468	-1964	-0.137364	1964	0.0413526	-1964	-0.139683	1964	0.138432
														1965	0.0421155	-1965	-0.180486	1965	0.0392773	-1965	-0.137425	1965	0.0414441	-1965	-0.139836	1965	0.138279
														1966	0.0421155	-1966	-0.180639	1966	0.0393994	-1966	-0.137486	1966	0.0415357	-1966	-0.139958	1966	0.138188
														1967	0.0422987	-1967	-0.180731	1967	0.0394604	-1967	-0.137577	1967	0.0416272	-1967	-0.14008	1967	0.138066
														1968	0.0423292	-1968	-0.180883	1968	0.039552	-1968	-0.137669	1968	0.0417493	-1968	-0.140263	1968	0.137852
														1969	0.0424207	-1969	-0.180883	1969	0.0396741	-1969	-0.13773	1969	0.0418104	-1969	-0.140355	1969	0.13773
														1970	0.0425428	-1970	-0.181066	1970	0.0397351	-1970	-0.137852	1970	0.0419019	-1970	-0.140446	1970	0.137638
														1971	0.0426038	-1971	-0.181127	1971	0.0398572	-1971	-0.137883	1971	0.041963	-1971	-0.140568	1971	0.137486
														1972	0.0426954	-1972	-0.181188	1972	0.0399487	-1972	-0.137944	1972	0.042085	-1972	-0.140721	1972	0.137333
														1973	0.042848	-1973	-0.181341	1973	0.0400708	-1973	-0.138096	1973	0.0421766	-1973	-0.140873	1973	0.137211
														1974	0.042909	-1974	-0.181494	1974	0.0401013	-1974	-0.138096	1974	0.0422987	-1974	-0.141026	1974	0.137059
														1975	0.0429701	-1975	-0.181555	1975	0.0401929	-1975	-0.138157	1975	0.0423902	-1975	-0.141118	1975	0.136937
														1976	0.0430921	-1976	-0.181677	1976	0.0402844	-1976	-0.138249	1976	0.0424512	-1976	-0.141301	1976	0.136814
														1977	0.0431532	-1977	-0.181829	1977	0.040376	-1977	-0.13834	1977	0.0425733	-1977	-0.141484	1977	0.136692
														1978	0.0432142	-1978	-0.181921	1978	0.0404981	-1978	-0.138462	1978	0.0426649	-1978	-0.141606	1978	0.13654
														1979	0.0433058	-1979	-0.182012	1979	0.0405591	-1979	-0.138524	1979	0.0427564	-1979	-0.141789	1979	0.136357
														1980	0.0433973	-1980	-0.182134	1980	0.0406507	-1980	-0.138585	1980	0.042848	-1980	-0.141911	1980	0.136235
														1981	0.0434584	-1981	-0.182196	1981	0.0407727	-1981	-0.138615	1981	0.0429701	-1981	-0.142094	1981	0.136082
														1982	0.0435804	-1982	-0.182348	1982	0.0408643	-1982	-0.138676	1982	0.0430311	-1982	-0.142277	1982	0.135899
														1983	0.043672	-1983	-0.18247	1983	0.0409864	-1983	-0.138829	1983	0.0431837	-1983	-0.142399	1983	0.135838
														1984	0.0437941	-1984	-0.182592	1984	0.0410169	-1984	-0.138951	1984	0.0432447	-1984	-0.142521	1984	0.135716
														1985	0.0438551	-1985	-0.182684	1985	0.041139	-1985	-0.139012	1985	0.0433973	-1985	-0.142705	1985	0.135563
														1986	0.0440077	-1986	-0.182836	1986	0.041261	-1986	-0.139073	1986	0.0434889	-1986	-0.142888	1986	0.135411
														1987	0.0440382	-1987	-0.182958	1987	0.0413221	-1987	-0.139134	1987	0.0435804	-1987	-0.14301	1987	0.135289
														1988	0.0441603	-1988	-0.183081	1988	0.0414747	-1988	-0.139256	1988	0.0436415	-1988	-0.143254	1988	0.135136
														1989	0.0442518	-1989	-0.183142	1989	0.0415052	-1989	-0.139378	1989	0.043733	-1989	-0.143376	1989	0.135014
														1990	0.0443434	-1990	-0.183325	1990	0.0416272	-1990	-0.139439	1990	0.0438551	-1990	-0.143559	1990	0.134892
														1991	0.0444349	-1991	-0.183386	1991	0.0417188	-1991	-0.139561	1991	0.0440077	-1991	-0.143742	1991	0.134709
														1992	0.0445265	-1992	-0.183508	1992	0.0418409	-1992	-0.139653	1992	0.0440992	-1992	-0.143895	1992	0.134648
														1993	0.0446181	-1993	-0.183569	1993	0.0419019	-1993	-0.139744	1993	0.0441298	-1993	-0.144047	1993	0.134495
														1994	0.0446791	-1994	-0.183813	1994	0.042024	-1994	-0.139805	1994	0.0442518	-1994	-0.144292	1994	0.134312
														1995	0.0448317	-1995	-0.183844	1995	0.0421155	-1995	-0.139927	1995	0.0444044	-1995	-0.144475	1995	0.13419
														1996	0.0449232	-1996	-0.184057	1996	0.0422376	-1996	-0.14008	1996	0.044496	-1996	-0.144658	1996	0.134007
														1997	0.0450148	-1997	-0.184118	1997	0.0423597	-1997	-0.140141	1997	0.0446181	-1997	-0.144841	1997	0.133946
														1998	0.0451369	-1998	-0.18421	1998	0.0424512	-1998	-0.140294	1998	0.0446791	-1998	-0.145024	1998	0.133763
[truncated: 2,939 more rows]

## Sheet: Fig. 4a
Y6-130K-300K
Labels	Em 130.0K	Em 135.0K	Em 140.0K	Em 145.0K	Em 150.0K	Em 155.0K	Em 160.0K	Em 165.0K	Em 170.0K	Em 175.0K	Em 180.0K	Em 185.0K	Em 190.0K	Em 195.0K	Em 200.0K	Em 205.0K	Em 210.0K	Em 215.0K	Em 220.0K	Em 225.0K	Em 230.0K	Em 235.0K	Em 240.0K	Em 245.0K	Em 250.0K	Em 255.0K	Em 260.0K	Em 265.0K	Em 270.0K	Em 275.0K	Em 280.0K	Em 285.0K	Em 290.0K	Em 295.0K	Em 300.0K
Type	Emission Scan	Emission Scan	Emission Scan	Emission Scan	Emission Scan	Emission Scan	Emission Scan	Emission Scan	Emission Scan	Emission Scan	Emission Scan	Emission Scan	Emission Scan	Emission Scan	Emission Scan	Emission Scan	Emission Scan	Emission Scan	Emission Scan	Emission Scan	Emission Scan	Emission Scan	Emission Scan	Emission Scan	Emission Scan	Emission Scan	Emission Scan	Emission Scan	Emission Scan	Emission Scan	Emission Scan	Emission Scan	Emission Scan	Emission Scan	Emission Scan
Comment
Start	820	820	820	820	820	820	820	820	820	820	820	820	820	820	820	820	820	820	820	820	820	820	820	820	820	820	820	820	820	820	820	820	820	820	820
Stop	1300	1300	1300	1300	1300	1300	1300	1300	1300	1300	1300	1300	1300	1300	1300	1300	1300	1300	1300	1300	1300	1300	1300	1300	1300	1300	1300	1300	1300	1300	1300	1300	1300	1300	1300
Step	1	1	1	1	1	1	1	1	1	1	1	1	1	1	1	1	1	1	1	1	1	1	1	1	1	1	1	1	1	1	1	1	1	1	1
Fixed/Offset	800	800	800	800	800	800	800	800	800	800	800	800	800	800	800	800	800	800	800	800	800	800	800	800	800	800	800	800	800	800	800	800	800	800	800
Xaxis	Wavelength	Wavelength	Wavelength	Wavelength	Wavelength	Wavelength	Wavelength	Wavelength	Wavelength	Wavelength	Wavelength	Wavelength	Wavelength	Wavelength	Wavelength	Wavelength	Wavelength	Wavelength	Wavelength	Wavelength	Wavelength	Wavelength	Wavelength	Wavelength	Wavelength	Wavelength	Wavelength	Wavelength	Wavelength	Wavelength	Wavelength	Wavelength	Wavelength	Wavelength	Wavelength
Yaxis	Counts	Counts	Counts	Counts	Counts	Counts	Counts	Counts	Counts	Counts	Counts	Counts	Counts	Counts	Counts	Counts	Counts	Counts	Counts	Counts	Counts	Counts	Counts	Counts	Counts	Counts	Counts	Counts	Counts	Counts	Counts	Counts	Counts	Counts	Counts
Scan Corr. by File	FALSE	FALSE	FALSE	FALSE	FALSE	FALSE	FALSE	FALSE	FALSE	FALSE	FALSE	FALSE	FALSE	FALSE	FALSE	FALSE	FALSE	FALSE	FALSE	FALSE	FALSE	FALSE	FALSE	FALSE	FALSE	FALSE	FALSE	FALSE	FALSE	FALSE	FALSE	FALSE	FALSE	FALSE	FALSE
Corr. by Ref. Det.	FALSE	FALSE	FALSE	FALSE	FALSE	FALSE	FALSE	FALSE	FALSE	FALSE	FALSE	FALSE	FALSE	FALSE	FALSE	FALSE	FALSE	FALSE	FALSE	FALSE	FALSE	FALSE	FALSE	FALSE	FALSE	FALSE	FALSE	FALSE	FALSE	FALSE	FALSE	FALSE	FALSE	FALSE	FALSE
Fixed/Offset Corr. by File	FALSE	FALSE	FALSE	FALSE	FALSE	FALSE	FALSE	FALSE	FALSE	FALSE	FALSE	FALSE	FALSE	FALSE	FALSE	FALSE	FALSE	FALSE	FALSE	FALSE	FALSE	FALSE	FALSE	FALSE	FALSE	FALSE	FALSE	FALSE	FALSE	FALSE	FALSE	FALSE	FALSE	FALSE	FALSE
Repeats	1	1	1	1	1	1	1	1	1	1	1	1	1	1	1	1	1	1	1	1	1	1	1	1	1	1	1	1	1	1	1	1	1	1	1
Dwell Time	0.2	0.2	0.2	0.2	0.2	0.2	0.2	0.2	0.2	0.2	0.2	0.2	0.2	0.2	0.2	0.2	0.2	0.2	0.2	0.2	0.2	0.2	0.2	0.2	0.2	0.2	0.2	0.2	0.2	0.2	0.2	0.2	0.2	0.2	0.2
Lamp	Xenon	Xenon	Xenon	Xenon	Xenon	Xenon	Xenon	Xenon	Xenon	Xenon	Xenon	Xenon	Xenon	Xenon	Xenon	Xenon	Xenon	Xenon	Xenon	Xenon	Xenon	Xenon	Xenon	Xenon	Xenon	Xenon	Xenon	Xenon	Xenon	Xenon	Xenon	Xenon	Xenon	Xenon	Xenon
Temp	130	135	140	145	150	155	160	165	170	175	180	185	190	195	200	205	210	215	220	225	230	235	240	245	250	255	260	265	270	275	280	285	290	295	300
Scan Polariser	None	None	None	None	None	None	None	None	None	None	None	None	None	None	None	None	None	None	None	None	None	None	None	None	None	None	None	None	None	None	None	None	None	None	None
Scan Slit	12	12	12	12	12	12	12	12	12	12	12	12	12	12	12	12	12	12	12	12	12	12	12	12	12	12	12	12	12	12	12	12	12	12	12
Fixed/Offset Polariser	None	None	None	None	None	None	None	None	None	None	None	None	None	None	None	None	None	None	None	None	None	None	None	None	None	None	None	None	None	None	None	None	None	None	None
Fixed/Offset Slit	13	13	13	13	13	13	13	13	13	13	13	13	13	13	13	13	13	13	13	13	13	13	13	13	13	13	13	13	13	13	13	13	13	13	13
Detector	NIR-PMT	NIR-PMT	NIR-PMT	NIR-PMT	NIR-PMT	NIR-PMT	NIR-PMT	NIR-PMT	NIR-PMT	NIR-PMT	NIR-PMT	NIR-PMT	NIR-PMT	NIR-PMT	NIR-PMT	NIR-PMT	NIR-PMT	NIR-PMT	NIR-PMT	NIR-PMT	NIR-PMT	NIR-PMT	NIR-PMT	NIR-PMT	NIR-PMT	NIR-PMT	NIR-PMT	NIR-PMT	NIR-PMT	NIR-PMT	NIR-PMT	NIR-PMT	NIR-PMT	NIR-PMT	NIR-PMT
820	170	138	75	141	165	166	369	181	209	31	26	133	272	106	404	368	311	201	490	-106	508	-12	293	112	20	443	154	167	451	285	258	219	684	99	190
821	390	326	247	121	138	117	214	425	-158	19	111	165	358	73	123	344	145	279	520	484	155	15	11	22	242	413	323	17	248	634	346	-60	192	399	234
822	469	291	270	357	74	604	482	134	231	-380	236	177	230	93	350	166	275	96	255	22	381	-225	458	109	27	203	158	386	170	294	272	345	194	401	222
823	257	174	133	216	138	197	218	341	41	-99	38	194	212	64	45	407	624	238	165	92	-86	14	106	151	229	271	244	248	369	147	241	579	365	498	396
824	27	30	-49	215	204	35	471	199	-307	70	273	-313	-194	176	49	243	335	110	189	291	323	160	-60	32	201	329	146	145	173	294	327	213	23	593	63
825	200	271	-82	281	-3	271	199	127	-134	-193	-7	120	147	-32	-190	664	162	-107	83	171	167	-150	73	247	92	242	-88	382	232	264	441	55	224	379	346
826	177	47	116	50	27	398	104	106	99	-111	209	77	298	39	-7	269	-102	216	100	116	405	55	214	78	1	208	237	641	537	149	488	152	324	632	202
827	217	144	130	198	-144	374	236	167	127	-170	134	352	353	138	134	275	174	388	99	249	48	-76	177	-105	20	198	95	241	145	297	405	232	595	632	-24
828	221	229	386	192	41	70	579	406	67	-245	246	-11	86	-8	-154	300	213	310	38	-308	-33	-97	-52	327	246	175	25	420	496	375	447	-196	478	554	174
829	221	66	72	66	-59	265	-1	265	81	149	12	-14	-51	105	-64	99	87	-8	119	241	95	-148	345	187	35	23	459	250	126	307	251	72	478	631	361
830	207	190	23	214	-191	183	175	37	-115	-40	183	-184	189	22	81	48	244	-118	171	-252	549	-150	14	266	-33	599	96	216	452	112	400	78	167	479	276
831	-198	101	125	55	-81	453	151	238	-122	-242	55	41	130	-206	-19	261	83	-194	-98	-144	237	0	-60	255	-51	230	185	193	253	51	287	129	337	588	204
832	292	79	-257	14	-148	499	376	48	-85	-80	172	92	-43	27	174	132	202	3	7	-14	264	-158	29	156	-136	242	275	345	154	684	581	93	315	274	594
833	260	-38	-11	-82	-213	470	203	-5	-351	-244	187	286	280	50	212	133	373	126	-123	71	340	186	-98	-20	300	417	1	501	202	704	626	267	335	516	314
834	5	-142	81	101	-95	321	323	474	-15	-204	34	280	82	202	81	-18	389	418	333	158	322	95	203	-11	194	390	491	240	288	382	373	460	499	712	248
835	179	-71	148	-63	-76	131	64	-35	-151	185	-5	55	522	206	-84	257	347	13	222	67	538	22	245	-153	50	412	595	218	73	142	419	318	645	867	554
836	305	54	62	-204	24	-57	385	286	-154	-185	82	-19	200	-13	123	-10	207	-167	-118	-111	519	-241	122	292	34	637	-86	381	212	65	583	324	461	439	96
837	-29	57	259	443	-205	2	137	-36	-344	-36	-27	237	253	-257	-112	398	641	330	90	123	423	232	218	373	347	583	-28	548	284	311	809	427	857	704	409
838	184	-148	61	-116	-145	156	193	200	137	-94	344	-33	49	241	-101	-102	121	-15	-42	79	258	-82	-72	52	168	236	356	505	189	536	205	328	446	809	712
839	-5	252	282	-116	-316	372	193	-17	-197	-106	234	146	142	32	32	229	254	-24	265	-122	352	121	324	2	350	521	148	251	385	410	456	279	804	711	976
840	-78	95	331	123	189	408	201	37	-84	-264	26	-71	267	-102	-245	252	121	40	251	141	336	209	-97	332	110	690	402	458	515	186	598	637	728	880	582
841	-4	391	223	40	-172	185	137	-67	21	-244	375	280	-27	-135	-118	147	255	-105	77	254	603	-68	-77	224	270	620	391	360	359	725	1006	417	1297	928	806
842	168	310	-24	57	-149	226	351	172	5	-91	296	111	45	118	97	229	149	227	-98	83	302	-35	306	116	204	115	468	656	546	399	927	394	1110	780	986
843	-161	-67	74	43	-428	32	211	294	-204	17	371	-40	-5	44	-154	117	97	340	183	-332	232	-103	407	319	484	566	331	227	680	813	745	588	963	1065	879
844	-1	202	-151	-86	-213	261	-37	188	-143	-278	35	19	131	-37	-42	230	200	125	173	-53	-24	110	228	120	155	320	463	507	479	483	732	791	953	1013	996
845	-14	62	-125	20	-185	318	131	322	-49	-276	350	-71	35	44	30	281	36	41	465	-180	405	86	3	477	346	526	653	385	765	834	731	762	1160	925	722
846	329	16	184	-414	-406	296	434	372	-62	-265	-166	-127	99	-144	268	240	265	208	1	170	725	97	248	227	206	513	682	515	532	656	837	1162	729	1216	1163
847	412	285	14	85	-152	333	125	407	-193	-32	98	-44	-77	2	-134	195	648	111	128	200	327	172	44	260	195	408	488	739	723	723	1080	767	1264	1335	960
848	233	-107	350	1	-86	330	187	241	-140	-299	-50	134	153	-143	-111	608	383	5	18	28	241	175	346	401	454	889	745	559	880	800	1258	883	1161	1089	1468
849	320	113	-2	-147	-191	-61	156	287	1	10	44	-38	-91	155	169	337	233	93	225	136	204	323	5	479	353	665	514	952	849	1053	1044	816	1296	1507	1182
850	-193	317	-132	-12	-283	303	417	-83	-50	-203	224	-63	37	-113	-159	401	516	-105	123	258	405	31	0	114	518	753	675	825	823	954	724	1331	1221	1629	1441
851	239	-2	19	-221	-160	205	197	58	47	0	-44	-199	56	223	156	123	143	-124	479	164	187	157	457	590	504	756	649	1031	1229	1196	1309	1335	1529	1769	1558
852	-184	-23	-193	43	-232	261	313	393	-113	95	37	-19	-159	243	25	-128	148	205	155	673	406	400	334	373	471	815	974	710	997	1192	1300	1378	1917	1917	1775
853	9	113	231	-28	-282	-237	65	264	-241	-350	237	201	218	-28	70	-76	396	373	404	226	328	22	267	741	639	645	702	962	1036	1202	1626	1459	1887	1865	1861
854	77	217	304	270	-317	233	221	34	-217	-181	-83	107	242	199	110	119	454	391	237	451	500	323	433	141	880	926	952	974	1109	1499	1355	1314	1950	2090	2138
855	298	276	360	11	13	299	169	204	168	-465	185	-20	329	133	-16	493	366	-20	259	446	393	85	707	834	305	892	1312	1073	1282	1573	1644	1889	1851	2158	2191
856	145	130	-227	-89	107	478	353	343	-79	-68	76	460	11	190	162	346	361	48	-42	386	675	402	862	646	562	1029	1025	1078	1364	1659	1875	1658	1914	2290	2373
857	-11	119	-73	144	-72	52	127	337	-204	-46	138	355	36	266	283	409	350	415	386	197	504	651	527	1007	518	906	1073	1416	1600	1709	1816	1697	2295	2444	2205
858	-187	83	15	-30	-85	17	-117	216	165	-149	181	163	174	-31	127	350	311	314	379	22	422	574	668	518	864	1165	1179	1449	1787	1824	1999	1739	2476	2576	2484
859	157	136	-169	260	-166	204	369	-278	-453	-15	-138	32	89	152	105	344	58	507	527	599	597	423	660	1029	1061	1318	1439	1444	1637	1896	2013	1910	2301	2728	2806
860	-26	141	-259	-7	-54	62	183	274	32	-265	-76	345	195	7	-21	244	575	-65	483	122	427	417	827	1013	1128	1572	1710	1653	1868	1817	2285	2087	2772	2566	3050
861	-97	111	102	-43	-168	-56	410	157	89	-211	260	227	24	-134	0	395	85	289	678	448	946	531	687	878	1329	1391	1456	1828	2158	2315	2439	2429	2807	3018	3194
862	128	-111	393	130	-171	25	199	-26	-70	-231	226	437	363	-147	356	99	580	533	595	501	1020	28	962	1397	1223	1446	1730	1686	2006	2253	2650	2509	2714	3260	3180
863	-147	-30	130	5	-102	173	167	294	-127	-72	196	357	147	259	56	399	447	202	567	800	723	804	1121	1239	1247	1796	1808	1878	2062	2486	2627	2479	3077	3418	3477
864	-347	71	-109	-62	199	180	92	116	-461	-145	245	129	-3	105	236	387	379	479	378	823	1144	926	1006	1346	1526	1872	2114	2030	2394	2433	2925	2690	3439	3346	3680
865	132	85	46	129	9	65	438	220	-128	-8	115	95	-64	360	98	464	401	373	450	763	1293	996	1199	1461	1727	1988	1995	2137	2574	2871	2945	2769	3331	4026	3766
866	147	304	-63	-37	-81	346	173	205	-4	-291	186	60	273	508	309	826	598	477	785	759	1194	749	1137	1416	1469	1925	2074	2481	2646	2754	2895	3203	3727	3733	3923
867	226	210	-55	-24	-62	38	113	478	42	-144	171	-1	-28	98	299	400	1012	784	669	745	1145	1094	1177	1619	1460	2353	2220	2514	2676	2850	3271	3755	3861	4474	4630
868	41	265	118	-7	-7	258	415	84	71	-309	259	282	67	252	191	534	658	164	636	790	1011	1220	1399	1720	1753	2280	2406	2735	2866	3230	3732	3877	4051	4400	4649
869	-41	354	72	-55	96	249	288	278	-194	-116	43	386	367	194	42	519	914	483	760	697	1188	819	1201	1868	1761	2433	2547	2807	3093	3702	3580	3854	4330	4651	5117
870	344	305	-211	35	9	223	127	209	-46	73	323	218	332	272	533	467	767	508	922	1230	1587	1290	1519	2088	1948	2379	2660	3136	3473	3624	4034	3968	4679	4758	5117
871	-57	127	202	166	-174	138	-94	286	-134	24	367	723	477	19	198	673	990	787	891	1355	1282	1474	1851	1946	2196	2559	2761	2857	3371	4106	4377	4476	4772	5234	5539
872	-211	-62	-343	93	144	210	462	379	17	44	517	378	416	248	508	759	1007	1022	1120	1039	1200	1409	1620	1721	2171	3016	2853	3444	3595	3942	4406	4888	5175	5944	5692
873	105	149	-84	1	262	227	338	256	418	237	76	316	703	334	412	1103	1045	818	1398	1248	1610	1482	1940	2212	2819	3148	3541	3922	4005	4142	5015	4850	5299	5978	5853
874	148	452	393	45	76	292	213	155	201	76	280	365	159	355	606	1016	1056	1188	1292	1333	1963	1882	1990	2689	2752	3509	3410	3819	4089	4562	5429	5147	5782	6271	6255
875	70	-97	95	319	-194	296	285	175	90	61	602	320	86	377	660	904	1175	997	1254	1219	2118	1953	2085	2603	3084	3277	3989	3984	4515	4869	5104	5440	5766	6353	6536
876	105	-39	292	-69	140	360	414	419	112	-50	184	711	309	587	468	851	962	1384	1640	1572	2050	2150	2126	3129	2747	3638	3773	4397	4418	5068	5706	5444	6262	6962	6912
877	187	383	195	107	69	-74	159	300	575	320	209	738	495	681	688	964	1219	1242	1658	1831	2368	1968	2529	2777	2965	3690	4087	4609	5241	5843	5847	5977	6746	7070	7522
878	195	-30	237	58	-196	450	544	186	357	395	556	495	410	477	906	1137	1320	1425	1516	1760	2073	2091	2772	3088	3262	3924	4053	4909	5161	5446	5971	6470	6947	7798	7798
879	118	2	7	249	5	326	374	878	39	58	724	886	332	630	723	1346	1581	1561	1376	1850	2223	2750	2759	3238	3683	4285	4552	4801	5532	6145	6408	6682	7088	7604	7804
880	200	140	-72	-70	-33	215	483	218	19	141	477	831	544	695	937	1111	1668	1584	1873	2367	2541	2689	3110	3794	4033	4914	4867	5408	5881	6145	6805	7150	7739	8589	8417
881	263	162	16	61	-77	176	337	372	332	84	712	756	766	897	847	1392	1484	1413	2242	2148	2596	2724	3025	3639	4194	4818	4924	5928	5832	7045	7212	6900	7978	8352	9148
882	399	275	110	105	-137	341	420	385	376	462	371	667	473	973	1056	1396	1865	2029	1889	2104	2756	3219	3716	4322	4506	4993	5782	5929	6526	6939	7639	7673	8521	9026	9232
883	227	57	782	-5	269	483	784	459	83	376	754	924	1021	1050	797	1339	1992	2397	2344	2620	2992	3306	3714	4083	4355	5509	5937	6054	6829	7379	7849	8522	9033	9646	9846
884	312	518	-68	291	136	552	562	464	326	440	798	783	903	1231	1320	1592	2239	2087	2484	2682	3296	3269	4256	4598	4990	5776	5937	6678	7072	7645	8624	8451	9161	10063	9913
885	-126	126	248	404	180	232	699	696	553	165	1229	919	1091	1276	1578	1898	2250	2186	2707	2808	3282	3679	4086	4901	4922	6002	6513	7211	7643	8222	8782	9038	9806	10503	10965
886	353	269	520	363	242	675	790	741	630	777	1153	791	1056	1117	1579	1993	2370	2399	3036	2903	3793	3896	4649	5054	5843	6255	6819	7323	8014	8488	9358	9351	10193	11046	11125
887	265	414	30	181	294	239	992	860	449	614	1226	1016	909	1439	1725	2037	2206	2631	2849	3606	3923	3804	4741	5221	5709	6584	7271	7638	8220	8900	9902	10074	10688	11062	11986
888	236	453	535	417	187	539	583	837	524	765	1016	1136	1254	1407	1924	2070	2624	2819	3571	3631	4123	4739	5017	6164	6525	7452	7269	8403	8833	9436	9954	10517	11240	11901	11992
889	603	581	223	283	671	664	785	765	996	565	1103	1420	1578	1351	1954	2149	3009	3106	3297	4121	4515	4680	5581	5986	6422	7612	8002	8871	9143	10068	10455	10945	11703	12812	12587
890	400	228	219	382	423	392	688	894	716	1148	1009	1379	1430	1945	1873	2826	2872	3372	3923	4258	4712	5346	6268	6592	7261	7713	8268	9191	9671	10483	10995	11804	12414	13003	13895
891	212	354	244	526	243	707	794	811	845	832	1221	1430	1877	1970	2076	2698	3270	3724	4113	4539	5228	5525	6142	6627	7576	8453	8879	9751	10078	10613	11870	12196	12978	13459	14413
892	703	561	487	374	284	750	941	1137	991	963	1624	1746	1606	2054	2638	3114	3441	3634	4236	4796	5618	5724	6650	7260	8189	8797	9742	10141	10433	11375	12389	12957	13553	14275	14542
893	831	474	463	645	579	842	976	1019	865	805	1659	1806	2132	2220	2293	3273	3728	4195	4704	4835	5659	6223	6883	8283	8439	9349	9532	10407	11366	12314	12545	13581	14275	14443	15204
894	575	638	625	517	502	831	1174	1227	972	1027	1842	1977	2156	2295	2839	3017	4002	4358	4881	5604	6214	6311	7453	8099	8896	9741	10971	10976	11932	12506	13055	14196	14935	15625	15851
895	504	747	604	941	440	1018	846	1444	1069	1229	1565	2198	2187	2530	3263	3704	4203	4238	5273	5554	6782	7265	7653	8850	9769	10823	11455	11973	12715	12999	13890	14821	15328	16627	16563
896	706	853	806	582	868	1174	849	1755	1224	1526	1965	2036	2582	3107	3340	3662	4536	4829	5687	5942	6821	7273	8441	9185	9852	11001	11749	12641	13203	13796	14936	15402	16162	17387	17543
897	748	590	565	635	1130	1048	1248	1453	1415	1660	2337	2313	2548	3278	3264	4284	5081	4974	5907	6538	7405	8097	8948	9808	10417	11981	12127	13283	13759	14538	15755	16425	17092	17959	18084
898	1024	701	729	987	835	1109	1250	1684	1647	1803	2321	2679	3051	3080	3713	4466	4755	5838	6162	6884	7920	8549	9311	10327	10964	12317	12751	13590	14270	15103	16620	16798	17819	18546	18982
899	1121	814	833	943	1054	1529	1267	1736	1644	2100	2619	2677	3199	3632	4230	4447	5373	5861	6764	7430	8190	9097	9865	11207	11575	12957	13630	15042	15060	15704	17082	17471	18640	19012	19867
900	1084	874	979	1291	1155	1560	1621	1973	1903	2131	2905	3230	3504	3926	4236	5033	5823	5996	7123	7777	9007	9450	10556	11506	12142	13360	13820	15171	15895	17176	17806	18491	19573	20085	20508
901	1235	1152	1061	1237	1082	1424	1778	2183	1899	2280	2851	3539	3964	3999	4665	5599	6506	6801	7596	8271	9180	10158	11090	12300	13280	14177	14974	16069	16946	18167	18252	19031	20069	21203	21314
902	1432	1148	1155	1465	1173	1951	2172	2251	2109	2458	3368	3766	3842	4395	5160	5666	6487	7386	8371	8791	10027	10738	11739	12626	13551	15029	15681	16710	17416	18707	19347	20040	21182	21820	22184
903	1397	1021	1381	1467	1362	1679	2028	2239	2568	2929	3650	3917	4334	4863	5363	6224	7169	7653	8660	9498	10766	11169	12615	13477	14632	15707	16638	17444	18774	19520	20562	21303	22005	23403	23368
904	1460	1515	1544	1750	1334	1854	2236	2553	2954	2953	3815	4170	4483	5131	5551	6805	7536	8510	9052	9974	11432	11644	13508	14174	15167	16678	16998	18194	19046	20182	20785	22047	22421	23633	24331
905	1832	1946	1349	1631	1649	2180	2324	2748	3009	2977	3934	4597	5030	5380	6434	7445	7732	8550	9936	10694	11833	12637	13598	14778	16317	16857	18049	19240	20204	21157	22564	23078	23799	25019	25351
906	1904	1813	1692	2039	1749	2223	2834	2698	3608	3753	4523	4864	5278	5833	6703	7707	8524	9275	10317	10865	12404	13111	14609	15800	16583	18227	18818	20233	21100	21893	22889	23789	25047	25982	25948
907	1956	2299	2089	2162	1850	2795	2733	3226	3389	3733	4623	5109	5824	6387	7081	8282	9381	9639	11199	11769	12986	13981	15040	16390	17685	18785	20143	20952	22236	23022	24039	24958	25320	27031	27112
908	2244	2108	2121	2321	2233	2734	3247	3260	3849	4257	5266	5591	5864	6941	7970	8719	9941	10532	11842	12788	14116	14651	16201	17686	18185	20005	20842	22105	22792	23938	24844	25886	26219	27632	28439
909	2308	1971	2340	2383	2459	3286	3139	3767	4121	4399	5395	5981	6829	7715	8063	9296	10351	11190	12465	13558	14524	15747	16924	18409	19360	20594	21882	22859	23781	24618	26130	27179	28113	28618	29154
910	2522	2431	2830	2520	2790	3378	3622	4269	4533	4869	5791	6279	7246	7771	8667	9808	10651	11709	12983	14064	15713	16112	17626	19150	20470	21665	22632	23958	25022	26603	26615	27899	28782	29860	30350
911	2916	2924	2776	3132	3375	3382	3995	4468	4688	5135	6104	6789	7569	8399	9255	10420	11569	12446	13609	14983	16198	17355	18593	19895	20911	22353	23566	25119	25438	27075	27798	28977	30039	30020	31073
912	3470	3160	2743	3067	3514	3876	4480	5125	5191	6100	6637	7716	8207	8921	9584	11032	12118	13478	14463	15806	16721	18366	19879	20951	22156	23637	24846	25518	27358	28376	29197	29688	30947	31740	32378
913	3568	3457	3353	3873	3632	4183	4803	5502	5544	6272	7153	7838	8570	9294	10363	12100	12809	13814	15504	16382	17906	18938	20952	21865	23211	24458	25595	26669	27550	29428	30184	31076	31930	32805	33278
914	3546	3757	3453	3603	4328	4868	4970	5635	5760	6678	7773	8221	9303	10173	11638	12610	13687	14890	15968	17443	18477	20298	21694	22660	24113	25593	26844	28559	29488	30537	31628	31936	33027	33908	34223
915	3766	3769	4079	4109	4128	5255	5635	5918	6526	6878	8371	9137	10204	10444	11761	13061	14638	15581	17088	18196	19671	20881	22005	23971	25013	26478	27598	28894	29994	30817	32430	33358	34213	34847	35384
916	4370	4275	4143	4613	4694	5163	6154	6569	6940	7469	8858	9909	10645	11467	12394	13731	15199	16423	17929	19366	20757	21967	23401	24596	26535	27930	29019	30274	31029	32406	33027	34312	35160	36269	36849
917	4742	4539	4704	4845	4975	5644	6317	7225	7453	8158	9062	10121	11476	12231	13269	14456	15567	17572	18909	19991	21485	22763	24265	25834	27270	28809	29946	31024	31890	33272	34494	35614	35690	37293	37464
918	5023	5164	5129	5594	5471	6192	6784	7476	7932	8733	10259	10858	11734	12732	14072	15679	16870	18078	19718	20935	22675	23848	25744	27045	28166	29824	30828	32685	33262	34302	35227	36264	37455	37982	38274
919	5256	5472	5621	6060	5723	6872	7645	7922	8585	9199	10435	11523	12498	13755	15115	16181	18009	18990	20875	21804	23930	24555	26583	27996	29686	30908	31932	33231	34947	35567	35844	37150	38209	39114	39842
920	6169	5926	5829	6211	6662	7381	8103	8815	9210	10392	11224	12506	13525	14958	15649	17367	19056	20008	21685	22794	24434	25914	27509	29393	30501	31741	33302	34425	35631	36838	37405	38571	39541	40084	40194
921	6282	6196	6797	6975	7006	8067	8619	9514	10139	10445	11750	13067	14002	15262	16585	18209	20241	21089	23066	24159	26107	26724	28709	30389	32242	33405	33916	35359	36995	37641	38816	39831	40280	40607	41599
922	6861	6996	6768	7426	7699	8603	9096	10086	10279	11791	12842	13993	15368	16504	17993	18940	20514	22243	24151	24674	26923	28619	29999	31638	32462	34499	35944	36860	37841	38781	39979	41077	41714	42294	42403
923	7674	7248	7866	7810	8560	9078	9929	10471	11422	12345	13669	15142	16390	17303	18764	20511	21750	23063	24998	26163	28130	28864	31450	32449	33540	35458	36713	37473	38830	40358	40947	41149	42690	43495	43543
924	7924	8195	8262	8487	8889	9776	10769	11709	12214	13110	14239	15904	17329	18129	19628	20969	22807	24664	25797	27550	28970	30726	32433	33629	35117	36677	37837	38611	39906	40922	42683	42784	43461	44144	44619
925	8842	8995	8629	9320	9827	10758	11615	12509	12998	14366	15425	16047	17921	19330	20926	22627	23958	25549	27165	28373	30410	31997	33869	35826	36281	37901	39109	40310	40901	42502	43398	44014	44951	46206	45947
926	9261	9274	9951	10171	10300	11576	12116	13225	13861	14998	16477	17576	19249	20058	21901	23548	25102	26558	28289	29722	31776	33336	34918	36259	37662	39255	40417	41389	42674	43645	44336	45452	45666	46497	47212
927	10702	9916	10247	10944	11179	11764	13482	14026	14943	15850	17385	18516	19784	21612	23016	24936	26334	27421	29707	30867	33142	34476	35819	37425	38886	40823	41758	42294	43525	44444	45520	46432	46812	47088	47538
928	11238	11169	11451	11437	12140	13340	13812	14931	15520	17101	18729	19420	20966	22466	24035	25784	27589	28780	30436	32483	34765	35320	37562	38691	40497	41761	42766	44006	45118	45526	46911	47444	47565	48594	48857
929	12217	11922	11914	12477	12922	13847	14913	15889	16875	18165	19668	21053	22327	23698	25343	26965	28566	30141	32054	33276	35579	37010	38724	40044	41641	42921	43905	45186	45749	46921	47889	48379	49401	49850	50144
930	12531	12426	12740	13458	14107	15106	15867	16970	18003	19095	20830	22277	23408	25205	26654	28099	30114	31583	33473	35148	36658	38365	39980	41783	43212	44281	45195	46021	47300	48334	48612	49137	50068	51126	50797
931	13579	13958	13843	14423	15040	16048	17210	18207	18884	19950	21740	23341	24583	26100	27531	29448	31600	33003	34400	36373	37902	39244	40966	43049	43955	45253	46545	47714	48128	49708	50150	50755	51009	52070	51856
932	14699	15049	14791	15695	15743	16909	18157	19023	20340	21457	23138	24850	26228	27439	29034	30877	32571	34299	35963	37634	39132	41200	42354	43502	45368	46854	47184	49157	49815	51120	51204	51374	52361	52800	53160
933	15841	15490	16354	16454	17173	18066	19232	20525	21380	22775	24755	25900	27324	28797	30873	32481	34231	35614	37879	38657	40830	42050	44406	45657	46299	48454	49603	50166	51065	51556	51967	52449	53099	54516	53856
934	17046	16264	17194	17755	18250	19587	20565	22086	22607	23814	25376	27096	28939	30003	31993	33778	36063	37290	38860	40823	42390	43796	45036	46718	48289	48663	50267	51351	52151	52781	53974	54233	53945	54977	54750
935	18379	18379	18210	18916	19847	20394	21727	22791	24108	25420	27526	29003	29747	31789	33552	35535	37161	38512	40235	42130	43857	44834	46349	48297	49229	50972	51569	52631	53414	53879	54703	54849	55601	56099	55628
936	19379	19707	19399	20306	20892	22211	23301	25109	25642	26768	28708	30384	31600	32788	35153	37113	38189	39965	41519	43621	45391	46950	48616	50168	50456	52254	52963	53641	54563	55134	56159	56042	56397	57302	57170
937	21016	21137	21300	21634	22283	23389	24703	26149	26651	28493	29917	31501	33314	34941	36495	38323	40277	41916	43486	44687	46642	47997	49397	50849	52079	52987	54480	54909	55740	56734	56975	56928	57265	58320	58147
938	22683	22212	22660	23083	23815	25004	26127	27316	28585	29975	31857	33134	34634	36487	38200	40248	41978	42958	45132	46234	47813	49074	51416	53013	53895	54833	55492	56714	57283	57768	58246	58034	58999	59071	59081
939	24097	23805	24523	24664	24845	26875	27871	29249	30223	31633	33272	34936	36574	38382	39585	41646	43548	44586	46667	48139	49199	51664	52501	54412	55374	56170	57461	57632	58399	59120	58960	59779	59955	59911	60023
940	24925	25610	25969	26166	27077	28834	28952	31160	31841	32860	34733	36435	38155	39841	41467	43901	44651	46341	48157	49342	51937	52599	53335	55158	56665	57512	58710	59303	59203	60327	60240	60646	60873	61447	61154
941	27307	27225	27319	28060	28295	29941	31064	32686	34106	35109	36696	38324	40432	41866	43468	44978	46833	48746	49963	52198	53203	54227	55467	56440	57900	58650	60107	60151	60924	61298	61866	61701	62152	62090	62089
942	28957	28819	28954	29819	30420	31544	33003	34125	35067	37258	38786	40250	42009	43720	44698	46819	48695	49333	52368	52722	55177	56614	57495	58383	59570	60609	61368	61239	62202	62651	62941	62930	63235	63295	62818
943	30582	30892	30736	31545	32428	33569	34978	36045	37165	38604	40006	41819	43904	45488	47015	48457	50580	51813	53531	55444	56175	57631	58833	59809	60319	61723	62572	62836	63526	63769	64512	63838	64031	64266	63896
944	32797	32662	32659	33434	34407	35706	36746	38168	39586	40720	42606	44208	45505	47050	48858	50404	52287	53719	55230	56286	57485	59181	60525	61722	62171	62710	63810	64361	65120	64701	64790	64729	65397	65482	64672
945	34638	34569	34934	35706	36107	37776	38687	40424	41314	42260	44665	46095	47478	49201	50633	52674	54085	55273	56750	57931	59497	60780	61849	63062	63896	65020	64046	65559	65806	65409	66753	66347	66203	66131	65952
946	36769	37513	36610	37827	38023	39503	41189	41755	43549	44971	46773	48393	49126	50758	52070	54298	55563	57348	58343	60663	61519	62186	63167	64841	65057	66048	66140	66818	66560	67689	68155	67054	66861	67548	67054
947	39176	39174	39060	39557	40640	41563	43253	44273	46212	46932	48640	50200	52169	53323	54410	56296	57808	59316	60473	61979	62489	63718	64930	66080	66668	67301	67664	67476	67733	69389	68878	68276	67786	67807	67588
948	40814	41501	41580	41863	42969	44028	45639	46665	48219	48530	50761	52669	53946	55187	56580	58487	59452	61229	62242	63269	64858	66085	66858	67452	68505	69171	69916	69437	69386	69416	69820	69233	69052	69497	68708
949	43729	43755	44088	44646	45503	46444	47436	49014	50297	51738	53342	54581	55553	57013	58688	60999	62461	63251	64546	65468	66595	67223	68326	69653	69763	70906	70665	70993	70965	70694	70480	70565	70280	70118	69342
950	45839	46867	46460	47012	48119	48607	50073	51645	52496	54050	55205	57205	58067	59918	61332	61969	63949	65499	66486	67098	68581	69349	70187	70962	71597	72375	71840	72277	71546	72229	72054	71267	71585	71492	70490
951	48660	48727	49277	49443	49949	51545	52664	53989	55244	56149	57709	59240	60498	61988	63668	64417	66229	66993	68385	68922	70299	70839	72007	72260	72703	73642	73822	73876	73350	73271	73505	72907	72904	72535	71221
952	51386	51818	52152	52633	53304	53998	55313	56410	57201	58837	59715	62053	62871	64145	65210	66407	68267	69430	70245	71414	72221	73476	74026	73900	74892	75541	74264	75049	75645	74718	74404	73999	74155	73201	72272
953	54393	55069	54385	55815	55980	56920	58495	59368	60307	61261	62784	64066	64928	66317	67610	69535	70876	71319	72638	73596	74114	74434	75513	76556	75738	76684	76015	76453	76148	76247	75480	75223	75662	74060	74047
954	57053	57869	57985	58119	58615	60955	61014	62302	63511	64928	65484	66757	68390	69371	70460	72414	73134	73151	74651	75914	76348	76911	77313	77938	77488	77518	78012	78257	77342	77226	76453	76200	75514	75507	74427
955	60652	61085	61402	61066	62464	62849	63872	65362	66302	66856	68398	70371	71413	72004	73449	73729	75515	76513	77516	77844	79042	79008	79165	79459	79927	79918	79929	79983	79493	79265	78166	77365	77500	77007	75415
956	64036	64375	63734	65584	65248	66609	67460	68710	69423	69789	71787	72846	74376	74647	75624	76950	77871	78883	79842	80201	81300	81173	81871	81410	81477	81607	81589	81205	80384	80774	79685	79019	78926	77854	77166
957	67275	67722	67682	68705	68405	69783	70662	71885	72430	73061	74915	74568	77153	77566	78349	80093	80727	81578	81979	82216	82649	82861	83138	83317	83517	83403	82889	82429	82030	82375	81546	80276	79721	78962	78489
958	70865	72279	72011	72331	72426	74142	74569	74912	75519	76520	78353	78332	80289	80344	81937	81914	83889	84409	84482	84832	85702	85301	85045	85843	85680	85636	85081	84745	84078	84198	83393	82292	81720	81375	78988
959	75293	75553	75701	76000	76470	77410	77504	78906	79519	80714	81194	81961	82759	83916	84269	86047	86218	86330	87984	87630	88260	87937	87473	88135	87772	88480	86805	86158	86190	85579	84511	83917	83103	82015	80587
960	80118	80099	80863	80448	81150	81555	81640	82662	83229	84333	85450	85719	86735	87958	88405	88583	89628	90036	90695	90243	90295	90561	90093	91474	89815	89605	88786	88738	88115	87146	85490	85404	84840	83347	82370
961	83723	84184	83916	84869	84534	85968	86254	86396	86589	88427	89118	89546	89695	90536	91461	91480	92323	93239	93214	92895	93357	92870	93226	91581	92436	91714	91948	90915	90011	89092	88000	86820	86546	85719	84121
962	88244	88659	89347	89115	89055	88986	89827	91637	91861	91307	92573	92831	93969	94722	94509	95172	95734	95535	96291	95980	96203	95981	95829	95384	94945	94884	93448	91984	91662	91081	90618	88658	88184	86855	85821
963	92780	93075	94173	93813	94088	94771	94945	95481	95635	95748	97022	96601	97210	98221	97534	98459	98811	99453	98965	99066	99468	98001	98325	97774	96575	96936	95614	94436	93378	92691	91094	90256	90082	88884	87769
964	97340	97655	98048	98133	98378	98896	99095	99719	100354	100410	101045	101313	101278	101868	101296	102509	102561	102803	102464	101514	102480	101170	101444	101056	99628	98711	98072	96847	95642	94716	93945	91437	91874	91229	88843
965	102426	102944	103173	103901	102994	103620	104506	103941	104305	104948	105694	105104	104774	106169	105761	106052	106092	105769	105802	104814	105003	103820	103577	103694	101871	101812	100730	99957	97793	97108	95127	94750	93734	92272	90529
966	107584	108290	108934	108376	108074	108537	109362	109006	108673	109277	109438	109829	108319	110231	109171	110144	109386	109732	108735	108389	108123	106690	106500	106307	104870	103885	102059	101908	101115	99541	97438	96015	95003	94144	92960
967	112727	113692	113819	113257	112883	113760	113737	113786	114028	113752	113366	113758	113792	113135	112997	113101	113473	112662	111670	111507	110915	109404	109131	107734	107575	106720	105380	103910	102968	100448	99354	98379	96707	95734	93882
968	117612	118083	119872	118155	118364	118714	118105	118757	118479	117982	118159	117863	117211	116653	116761	116813	115865	116333	114474	114841	113152	112294	111896	111536	109522	108576	107440	105748	104825	103077	101422	99711	98806	97528	94992
969	123060	125051	123802	123308	122706	123621	123641	122797	122643	122078	122453	121860	121855	121110	120386	120078	120911	119638	118322	117014	117040	115708	114088	113503	112594	111024	109340	108167	107071	105248	103452	101590	100120	98708	98281
970	127158	128936	128185	127912	128338	127826	127855	127730	127453	126674	125927	126298	125729	124687	124931	123449	123563	122422	122127	120419	118784	117905	116501	116130	113777	112960	110894	110499	107908	106308	104808	103191	101615	100958	98768
971	133566	134494	134226	133502	132787	133305	132923	132150	131216	129725	130542	129396	129008	129141	127224	126495	125343	125378	124181	123740	122530	120849	119444	117641	116653	114745	112958	112018	110080	109609	107196	105046	103721	102495	99848
972	138081	140623	139556	138401	138372	138673	137670	137273	136438	134852	136002	134544	133380	132452	130757	130282	129217	128267	127436	126934	125653	123694	122103	120247	119023	117460	116346	113786	111763	110392	108886	107212	105219	103970	101658
973	143027	143810	144418	143482	143881	142828	141522	140826	141255	138966	137627	138313	137145	136710	135653	133982	132869	130636	130194	128661	126925	125469	123663	121990	120761	120064	118156	115500	113451	112614	109850	108455	107194	104516	103763
974	148276	149599	148933	147535	147292	147006	146338	146207	144062	143761	142861	141118	140648	139955	138574	136894	136021	134805	132329	131274	129711	128518	126299	124614	122670	121894	119270	117302	115587	113895	112666	109138	108870	106761	104661
975	152758	153656	153361	153038	152204	151650	151055	149044	148522	147946	146789	144654	143571	143115	141413	139459	138876	137019	135194	133144	132440	129758	128166	126025	123806	122548	120466	118903	116756	115380	112470	110980	108885	108220	106430
976	157425	158414	158313	158598	157132	156122	154596	153448	152405	151492	149199	148754	147191	145557	143612	142462	141433	140045	137858	135668	133580	132213	130914	127497	126297	124714	121130	119894	118792	115955	114400	112331	110869	109032	106944
977	160267	163685	162845	161939	159880	159986	158258	157141	155729	153816	153103	152046	149274	147964	146109	145114	143538	141230	139706	138393	135950	133547	132524	129836	127838	125277	123577	121889	119908	116819	115369	114042	110985	110093	107795
978	164106	167138	166034	165133	163623	163252	162215	160435	158345	157537	155827	153173	152463	150174	148076	147993	145424	144263	141962	138855	137390	134058	132860	132169	128748	127059	124047	123970	120422	118730	116147	114384	112565	110183	107364
979	168686	170198	170909	168849	166802	165745	164848	164593	162325	159850	159065	156747	154829	152572	150428	148459	147433	145289	143616	139896	138486	136144	134452	132202	129572	128747	125870	123089	120934	119296	117119	115758	112814	111637	109413
980	172201	173261	173360	171953	170690	168944	169158	166601	165003	161850	159902	159276	156412	155542	152626	150786	148783	146704	144437	142185	140078	138284	136611	133707	130774	128102	126758	124505	122239	120075	117531	115880	113422	112684	109756
981	174923	176786	176882	174675	173835	173570	170397	168268	167934	165092	162973	160845	158662	156856	154844	152456	150661	148826	145810	142977	140939	139299	135831	134427	132085	129121	127789	124492	123194	120671	117981	117116	114153	112920	109907
982	177012	179836	179205	178350	176069	175165	172979	171467	168722	167845	166100	162822	160031	157957	156222	154308	152589	148263	148630	143918	141647	140842	137346	134893	131108	130363	127710	125301	123255	121692	118957	116449	114974	112391	111576
983	179745	182809	181084	179987	178007	177113	176894	174014	171057	169171	167227	164965	161044	159312	156604	154981	153403	150665	148020	145668	142486	140481	137492	134722	133843	131060	128886	125291	122846	121859	119548	117123	116104	113267	111244
984	182041	184821	183198	181827	180473	179072	177751	175526	172934	171001	167741	166458	163175	161167	159094	156264	153422	151411	149011	145654	143580	141117	138206	136422	133090	131041	128423	126849	124772	123388	119511	117061	115854	114351	111312
985	183905	185324	186687	184562	182438	180719	179510	176788	174686	172217	169332	166709	164530	161963	159553	157813	155071	152308	149162	146068	144694	142026	138796	136929	133183	131241	128435	126559	124980	122594	120665	117995	116295	114111	111342
986	185832	188204	187402	185448	184387	180970	180139	177206	175229	172539	170040	168409	164965	162686	161058	156978	155215	152974	148998	146968	144186	141828	139151	136038	133517	132284	129586	126962	125495	122698	120117	118398	116199	114189	112090
987	186468	189627	187946	186379	184582	182281	180162	178994	176030	174150	171620	167979	166014	162693	161157	157881	156785	152696	149546	146919	145323	142566	138845	136429	134020	131973	128953	126841	124653	122074	119909	118169	116992	114458	112037
988	187145	189263	188287	187349	185500	183824	182260	178950	176211	174080	171557	169051	166469	163484	161695	158652	156188	152439	150375	147397	144486	142025	138803	137525	134078	132024	129230	128102	124353	122165	120009	118660	116478	114679	112548
989	188233	189440	188773	188049	186151	184486	181917	179745	177110	174496	172195	169170	166593	163896	161247	157954	156201	153144	150251	147890	144536	142152	138646	136889	133818	131733	128883	127189	125329	122871	120657	117863	116287	114951	112484
990	188367	190946	189887	187819	185958	184330	182446	180429	177786	174733	171726	169036	166001	163938	160170	158472	155046	152510	150183	146874	144099	141514	138964	136772	133854	132089	128279	126838	124425	122817	120556	118560	116654	114385	112160
991	187793	190163	189224	187728	186099	184593	181719	180923	177895	175228	172072	169297	166406	164156	160065	157812	154671	152235	150510	146725	144043	140764	138894	136185	133907	131816	129147	126817	124386	122201	120648	118431	116164	114477	112845
992	186832	189080	188532	187216	185680	184259	182335	179517	176565	174154	171538	169278	165658	162562	160149	156890	155530	151869	148995	147193	143577	141067	138327	135696	133459	130115	128409	126572	123687	122212	120779	118633	117004	114985	112322
993	187232	189049	188618	186984	184714	182869	180530	179786	175343	173205	170011	168383	164709	162222	158457	157702	154718	151234	148832	146322	142697	140304	136597	135241	132874	130596	128266	125819	123910	122320	120005	118779	116685	114787	111832
994	185928	188483	187535	185504	184364	182982	180500	177771	175901	172225	169130	168119	164226	162081	158518	156263	153804	150477	146995	145601	141586	140296	136898	134621	132506	130227	128355	125111	123184	121301	119813	117109	115865	114482	112092
995	184819	186317	186344	184836	182814	180244	178804	175570	174530	171994	169073	166135	163301	160388	157833	155271	152643	149065	147257	144134	141111	138960	136733	133128	131855	129256	127676	125051	123737	121028	118644	117835	116137	114103	111331
996	183617	185036	184623	184192	180599	179194	177893	175170	173486	169195	167976	164724	162160	159473	156231	154964	151502	149354	146215	142783	140568	138141	135632	133700	131289	129175	126523	124498	122907	120936	118334	117045	115537	114204	111554
997	181879	183158	181817	181581	179435	178331	175741	173338	172243	169160	165792	163592	160017	157379	155180	152563	150750	148640	144297	141565	139819	137404	135430	131804	129663	128828	126646	123861	121965	120279	118694	116917	114714	112916	111729
998	178062	182504	180762	179509	178531	174907	174956	172021	170170	166922	164630	162366	159072	155871	153666	151410	148265	145650	142602	140457	139423	135854	133941	130795	129887	128157	124981	123470	122152	119647	118409	116238	115046	112728	111498
999	177338	179364	178133	176724	175318	174933	173333	170349	167602	165005	162960	160938	158164	155654	151905	150043	147620	144740	142833	139905	136985	134509	132322	130570	128653	125420	125358	122719	121055	119876	117701	115575	114149	112710	110736
1000	174572	176963	177013	174527	173380	171596	170772	168391	165470	162961	160820	158678	156038	152847	150755	148484	145516	143694	140506	138858	136092	133072	132047	129492	127502	126868	123866	122559	120598	118819	117188	115738	114718	112620	110628
1001	171190	174994	173055	173957	170197	169503	168274	166389	163909	161048	159339	156421	154248	151595	149063	146267	144759	141722	139430	137534	134498	132586	131166	129002	126313	124388	123287	122216	118978	118265	116781	115092	114395	111657	110455
1002	169534	171817	171187	170167	168552	167404	165668	163878	161857	158855	155691	154358	152765	150611	147066	145700	143208	140609	137276	136701	133715	131384	130051	127567	125658	124057	122518	120963	119797	117761	115097	115267	113258	112534	109481
1003	167387	168000	168790	167717	165489	164016	163649	160745	159002	158053	156181	152086	150058	148150	145006	142541	141527	139203	136379	134906	133050	130495	127818	127007	125214	123545	121519	120756	118366	117729	116448	114507	113588	111400	109746
1004	164021	166360	165173	164370	163292	161698	159581	158191	156349	154241	151809	149877	147864	146138	142615	142056	138809	137541	135221	132525	131259	128459	127804	125403	124046	122675	120768	119158	117528	116060	115391	113286	113187	110921	109255
1005	160575	163775	162771	160832	160431	158563	157532	155833	154464	151333	150236	147675	144966	143618	141436	139360	137390	135484	132598	131165	129333	127066	126787	124714	123420	121705	119890	118919	116845	115882	115060	113298	111716	110950	108986
1006	157999	159982	159629	159003	157157	156102	154946	152391	151662	149060	146646	145144	143458	141366	139343	137574	136040	133352	131919	129715	128500	126969	125791	123449	121038	120920	118244	117165	115734	115288	114423	112305	112112	110637	109007
1007	155120	157727	157077	156083	153745	153403	151811	151388	148857	146163	144620	143167	140854	139044	137445	134855	133210	132012	130714	126741	126709	125754	123643	122373	119942	119207	117829	117055	115610	114332	113568	111701	111891	109834	108504
1008	151982	155138	153541	152083	151065	150302	148236	148045	146211	144327	142742	141194	138953	137416	135644	133967	132563	130349	128983	126741	124897	123500	122200	120597	119699	118945	117302	116473	115292	114548	112871	112004	110728	109801	108902
1009	148932	150622	150156	149589	148369	146773	145426	144612	144258	140827	139641	138052	137113	134425	132916	131107	130188	128632	126715	125067	123743	121510	121679	119896	117959	116163	115755	114687	114399	113482	112548	111124	110311	108295	108064
1010	145397	148177	147205	146047	145797	144130	144272	141906	139623	138985	138935	136189	134416	132744	131301	129447	128170	126917	124918	123507	122345	120698	120168	118961	117499	116683	115806	113634	113822	113039	111562	111456	109545	108414	107878
1011	142025	143318	145662	142658	142196	141428	140048	139301	138336	136252	135306	132414	132205	129682	128362	127132	125989	124235	123797	121252	120513	119060	118554	117602	116495	115672	114372	113833	112815	111614	110725	110023	109719	108251	107304
1012	139957	141171	141128	139587	139841	138202	137637	136633	135510	133659	132546	130816	129941	128483	126296	125345	124275	122632	121116	120613	119291	117826	117060	116627	115381	113714	113452	112300	112098	111299	110326	109478	109117	107033	106568
1013	137265	138014	137347	136751	135770	135549	134946	133864	132738	131089	130108	127659	127200	125879	124810	123484	122865	120524	120753	118661	118707	116664	115960	115175	113543	113105	112779	111616	111293	110398	110189	108958	108576	107599	106692
1014	133571	134656	134251	133932	132557	132642	131802	130422	129697	128148	127406	126483	124994	123319	123441	121001	120663	119410	117821	117192	117300	115020	115132	114365	113464	113093	112145	111453	110932	109530	109544	108425	107736	107603	105941
1015	130592	131783	131608	130441	129687	130185	129447	127755	127478	124913	125117	124873	122443	120956	121017	119271	119173	118000	116453	116223	114996	113703	113112	112231	112326	111577	110674	111048	110137	109082	108708	108359	107490	106148	105578
1016	127675	128735	128179	128288	126672	126720	126162	124177	124271	123472	122470	121270	120815	119373	118399	117670	116182	116296	114719	114053	113459	112836	112411	112659	110780	111116	110303	109527	108978	108973	107268	106488	106376	105391	104729
1017	123183	125194	124907	124599	124074	124375	122800	122543	121811	121184	120266	119488	117529	117479	115941	115203	115198	114219	113566	112399	111751	111716	111684	110144	110363	109275	108854	109264	107590	107412	107075	106804	106378	105439	104531
1018	121978	122195	121888	121501	120838	120908	120782	119644	119490	118256	117881	116766	115476	115758	114875	113304	112690	112607	111553	111063	110170	110185	110275	109699	109453	109084	108064	108306	106771	106422	106492	106054	105609	104866	104548
1019	118663	119761	119067	118530	118204	117282	117986	116684	116406	115621	115871	115162	112999	113623	112973	112088	111256	110584	110608	109970	108839	108753	108923	108927	108170	108134	107734	107697	106576	107341	106146	105653	105755	105072	103897
1020	115605	116394	116551	116141	115457	115601	115390	114930	113796	113217	112921	112688	111570	110584	110785	109862	109504	108718	108321	107965	107679	107134	107254	107548	107455	107858	107077	106271	106328	106195	105823	105792	104817	103792	103516
1021	112454	113659	113439	113598	113379	112604	111543	111842	110932	111506	111068	110233	109196	108374	108672	108047	108161	107628	106763	107019	106101	106159	106044	105994	106386	106334	105664	105471	105335	106240	105181	104342	103635	104574	102943
1022	110421	110642	110508	110149	110352	110414	109844	109229	108340	108678	108584	108195	106773	106997	106225	106442	106666	105668	105588	105657	105578	104938	105527	106111	105066	105879	104735	105004	105134	104416	104409	104245	104119	103417	102858
1023	107406	109340	107865	107113	106831	107801	107716	107155	107424	106318	105836	105018	104487	104750	104496	104238	105512	104008	104458	103609	104393	104590	103311	103818	104286	104599	104393	104747	105401	103774	104733	103932	103033	102965	101824
1024	105085	105965	105475	104948	105105	105169	104970	105138	104008	103618	103790	103840	103133	103680	103085	103287	102510	103219	102962	102935	102387	103229	103608	103491	103329	103783	103858	104052	103575	103107	103640	103540	102660	102734	102252
1025	101695	103076	102188	102386	101981	102642	102339	102566	101809	101878	101388	102621	101667	101835	100766	101313	101150	101506	101376	101737	102015	101851	101704	102185	102406	102657	102730	103851	103376	103114	103238	102276	102616	101952	101868
1026	100457	100515	99884	99988	99900	101025	100882	100415	100128	100007	99952	99346	99729	99117	99776	100049	100349	99652	100259	99627	100669	100697	101217	101382	101493	103084	102431	102359	102719	102061	102489	102233	101648	102150	101537
1027	97223	98302	98226	97991	97125	97513	98038	97764	97403	97579	97250	97513	98366	97888	97661	98609	98512	98800	99362	99550	99959	99509	100320	100619	100988	101758	102103	102613	101939	102766	102336	102590	101811	101689	101282
1028	94513	95744	95838	95837	95450	95941	95944	95818	95669	96236	95737	96392	96176	96448	95988	96483	97661	97661	98016	97888	98871	98717	99393	99399	100218	100882	101286	100971	100969	101578	102297	102023	100826	100707	100304
1029	92927	93636	92960	93483	93321	94224	92945	93889	93533	93613	95009	94095	94386	94729	95794	95899	95668	96259	97134	97343	97215	98096	98634	99286	99472	100648	100107	100557	101237	102127	100981	100693	100675	101042	100112
1030	90900	91476	90673	91656	90855	91912	92266	91554	92366	91644	92434	92942	92461	92974	92653	94194	94834	95587	95681	96669	96431	97519	97853	98147	98555	99551	100423	100607	100952	100962	101325	100739	100399	101077	99399
1031	88079	89121	89866	88988	88425	89653	89628	89662	90547	90163	90795	90936	91329	91503	92324	92671	93504	93874	94700	95869	96063	96447	97336	97927	98335	99037	99663	99401	100307	100098	100113	99657	99527	99282	99378
1032	86592	86865	86963	86964	87358	87644	88045	87935	88661	88775	89512	90071	89817	90219	91111	91327	92922	92823	93222	94400	95048	95780	96243	97371	97862	98399	98493	99515	99453	100310	99255	98642	99567	99139	99091
1033	84788	86005	85690	84990	84348	85765	86228	86043	86709	87343	88119	88069	88433	89381	89860	91080	91636	91717	93252	92999	94209	93998	95924	96926	97830	97685	98023	98438	99300	99831	99077	98868	99604	98875	98244
1034	82944	83204	82983	83537	83076	83655	84251	85024	84845	84794	86233	86375	87694	88377	89222	89463	90143	90782	91566	92438	93490	94077	95140	95886	97414	97515	98098	99102	98832	98943	99694	100200	99166	98715	97725
1035	81168	81612	81540	82070	81337	81789	82879	83924	84143	83877	84275	85460	85316	86328	88093	89357	89073	90138	91585	92498	93059	93710	94599	95332	95847	97123	97668	97369	97997	98370	98921	98675	98654	97873	98110
1036	79133	79597	79873	79910	80379	80548	81637	81156	81985	82480	83685	84490	84798	85511	86515	87423	88350	89432	90236	90980	91874	93191	93916	94251	95415	96496	96920	97820	97274	98426	98416	98942	99152	97485	97614
1037	77200	77991	77823	78199	78912	79450	79373	80336	80879	81563	82420	82723	83314	84202	85104	86273	87373	87880	89384	90712	91162	92367	93477	95036	95357	95451	96703	97042	97237	97736	98257	97847	98108	97868	96688
1038	76111	76211	76258	76121	76395	78000	77891	79157	79503	80330	80404	82213	82775	83054	84144	85951	86937	87830	88614	89633	91471	91748	92728	94076	94524	96165	96264	96827	97096	96921	97959	97052	97215	96520	97413
1039	73965	75306	75160	75283	75647	76369	76755	77194	77518	79226	80318	79902	81620	82511	83319	84916	85857	86712	88499	89216	90524	91202	92472	93582	93798	95291	96575	96477	96689	96969	96786	97411	98000	97188	96227
1040	72622	74030	73205	73369	74158	74926	75649	76998	77661	77697	79044	79518	80366	81474	82895	84241	84903	86376	87011	89282	89485	90337	92090	93119	93962	94483	95365	96198	96608	96844	97519	96784	96929	96264	95435
1041	71014	71847	72205	72375	72819	74249	75042	75414	75309	77141	77909	78304	79357	81468	82003	83636	84438	86325	87513	87962	89326	90087	91204	92756	93651	94399	95326	95642	96137	96197	96419	96110	96039	96393	95730
1042	70360	71220	70164	71351	72004	72170	73416	74236	75343	75833	76809	76805	78039	79713	81011	82404	83987	85322	85728	87798	89267	89789	90758	92393	93801	93496	94832	95929	95731	96458	96058	96400	96352	96100	95022
1043	68652	69643	69585	70209	70107	71193	72591	72412	73642	75210	75742	77300	78072	79724	80635	82129	83656	85004	85501	86690	88817	89043	90451	91628	93388	94401	93638	94625	95479	96279	95851	95533	95425	95248	94435
1044	68190	69063	68447	68293	69085	69807	71369	71967	72641	73904	75342	75953	78031	78061	80204	80582	83177	84287	85451	85884	88350	89690	90080	91693	92649	94073	94075	95024	95349	95625	95968	95725	95541	95123	95067
1045	66632	66923	67138	67794	67516	69514	70105	71572	71620	72917	74473	75397	76396	77877	78953	80972	82457	84055	85246	86313	87849	88455	90116	91247	92059	92945	94106	94095	94950	95741	95010	95083	94819	95006	95025
1046	66299	66325	65972	66975	67429	68880	69258	69673	71164	72672	73192	75269	75819	78080	78573	80185	82251	83304	84486	85758	88248	88896	89790	90794	91910	92923	93788	94281	94742	94555	94732	95150	95616	94618	94309
1047	64645	65385	65515	65803	66415	66845	68728	69401	70059	71455	72790	73993	75664	76988	78280	80335	81542	82442	84974	85943	87268	88722	89782	90648	91201	93111	93155	94572	93881	94758	94503	94708	93643	94405	92799
1048	63950	64104	64453	64845	65612	66678	67412	68531	69491	70831	72093	73894	74972	76211	77333	79895	81262	82495	83248	85395	86419	87819	89358	90718	91227	92100	92692	93382	94258	94440	94395	94338	93787	94105	93074
1049	63726	63697	63324	64920	65348	65795	66741	68156	69300	70423	71788	73271	74316	75765	77074	78354	81342	82022	83605	85185	86195	87786	90188	90058	91175	91691	92315	93461	93873	93920	94336	93170	94206	93271	92221
1050	62633	62742	63245	63942	64675	65348	65776	67280	69364	69254	71225	72852	74553	75266	76698	78730	80949	81674	83581	84870	86297	87613	89122	89610	91306	91782	92647	93219	93981	93283	93610	93619	93653	93135	92474
1051	61422	62381	62604	62869	63274	64427	65828	66852	68125	69186	71077	72561	74107	75530	76411	78807	80398	81727	83011	84438	85836	87612	88241	89840	91250	92042	92083	93222	93344	93177	93039	93690	92813	92417	92051
1052	61029	61892	62466	62400	62624	64330	65355	67075	67039	68608	70247	71851	73273	74783	76691	78165	80218	81495	82840	85016	85657	87470	88572	90028	90389	91268	92396	92460	92946	93447	93290	92807	91903	92672	91261
1053	60813	61426	61244	61765	62922	64154	64424	65956	66841	68195	69960	71617	73376	74708	76543	78199	79599	81334	82664	84412	86171	87220	88922	89536	90298	91841	92103	93040	92900	92477	92683	92505	93360	91820	91515
1054	60719	60772	61113	61566	62241	63953	64276	65210	67147	67510	69653	71300	72730	73917	75927	77310	80273	81586	82523	84023	85971	87197	87707	90045	90110	91223	91382	92049	92309	93103	92565	93035	91695	91624	90827
1055	59836	60528	60211	60486	61496	62879	64277	65454	66806	68224	70084	71130	72514	73884	76303	78369	79893	81400	82750	84204	85942	87145	88002	89308	89664	91553	91156	91482	92057	92195	92582	91834	91148	90992	90623
1056	59952	59735	59771	60501	61101	62543	64426	65576	65754	67063	69079	70311	72097	73781	75881	77970	79390	81046	82462	83898	84960	86633	87471	89099	89428	90973	91264	92542	91784	92804	92101	92048	91486	90614	90359
1057	59288	59455	59561	60418	60869	62418	63573	65306	66533	67067	70188	70711	71858	74311	75761	77900	79017	81305	82571	84300	85376	87267	88292	88755	90129	91215	90525	91472	91256	92414	91209	91988	90904	89666	89773
1058	58658	58611	59316	60182	60786	62232	63482	64659	65836	67445	68970	71393	73030	73993	76085	77288	79757	80778	82255	84193	85676	86761	87560	88836	89134	89643	91406	91004	91867	91500	91315	90685	90789	89876	88973
1059	59188	59019	59115	60417	60346	62322	62823	64933	66036	66599	69360	70590	72723	73904	75879	77203	79766	81198	82551	84024	84945	86272	88119	88965	89013	90590	90770	91182	92016	91617	90643	90792	90555	89599	88579
1060	58355	59181	58833	59515	60804	61845	63054	65248	65172	67578	69618	71330	72296	73678	75692	77632	79967	80882	82484	84021	85755	86761	87803	88313	89200	90188	90328	90794	90948	90620	90564	90493	89688	89475	88237
1061	58298	58817	59705	59667	60868	61723	63097	64690	65328	66918	69189	70616	72363	74631	75676	77651	80018	81132	82226	83711	85237	86535	87622	89090	89138	89781	90744	90387	90710	90481	90266	89445	89593	88741	87900
1062	58389	58752	59006	59725	60408	61722	63227	63920	65562	67107	69411	70800	72570	73869	76028	77954	78775	81658	82699	84314	84737	86320	87957	88562	88963	89339	90962	90713	89669	89946	90589	90078	88559	88174	87251
1063	58324	58778	58051	59598	60729	61316	63238	63915	65910	67396	69687	71082	72103	74209	76340	77967	79699	80674	82633	83703	85185	86712	87772	88866	87924	89850	90369	90037	89447	89858	89505	89074	88483	87524	86468
1064	58364	58870	59300	60745	60588	61983	62974	65026	66056	67322	69330	70579	72603	74524	76602	77660	79458	80377	82015	84395	85436	85865	86862	88925	88997	89796	89445	89984	90183	89078	89291	88467	88471	88154	86296
1065	57933	59162	58816	59918	60613	62450	63343	64422	66271	67343	70059	71053	72969	74039	76020	78211	80019	80862	82276	84128	85603	85613	87479	88711	89213	90012	89267	89107	89049	88807	88894	88841	87347	87603	85331
1066	58772	58859	59434	59790	60421	62523	63094	64955	66004	66974	69847	70794	72751	74582	75894	77658	79762	80590	82618	83684	85204	86175	87603	88015	88735	89368	89205	89125	89823	88659	88198	88249	86560	86853	84973
1067	58689	59249	59809	59998	61029	62432	63366	65435	66534	68313	70052	71761	72348	74913	76366	78395	79948	81033	82358	84550	85173	85780	87233	88336	88249	89427	89517	88378	88317	88762	88516	87368	86600	86378	84993
1068	59077	59534	59087	60667	61910	62592	63837	65054	66769	68139	70464	71541	73256	74955	76303	78097	80306	81460	82010	83522	85069	86155	87180	87985	88305	88722	88664	89087	88219	88221	88157	87001	86639	85581	84492
1069	59476	60264	60187	60664	61235	62986	64695	65613	66470	68532	70319	71707	73154	75054	76513	78230	79489	81134	82744	83788	85580	85705	87124	87216	88075	87966	88057	88009	87337	87746	87159	86768	85731	84027	83815
1070	60067	59825	60274	60892	61461	63433	64349	65315	67139	68949	70376	72352	73286	75705	76890	78459	80180	81783	83126	83901	85502	85450	86578	87643	88598	88256	87672	87931	87460	86996	86344	85626	85432	84442	82696
1071	60207	59866	60781	60493	61271	63888	64622	66306	67359	69328	70576	72126	74053	74918	77102	78523	79753	81982	82672	83974	84959	85208	86452	87385	87270	87987	87443	88260	87176	86781	86600	84981	84996	84178	81864
1072	60218	60271	60111	61390	62245	64403	65109	65848	67860	69058	71023	72404	74002	75382	77101	79055	80443	81333	82988	83682	85367	85718	86797	86981	87715	87341	87552	87753	87138	86417	85050	85133	83585	83499	81773
1073	60492	60952	61922	61897	62792	64054	65447	67183	67627	69527	71684	72809	74841	76468	77985	78605	80717	81698	82786	83855	84538	86128	86616	86314	86895	86401	86692	86521	86390	85672	85074	84412	83435	83215	80872
1074	61120	61583	61193	62762	63281	64509	65469	67533	68048	70122	71929	72582	74056	75884	77656	79618	80910	82082	83048	83614	84736	85602	86192	86589	86279	87024	86497	86294	85631	85731	84348	83654	83482	81624	80264
1075	61432	62181	62080	63128	63126	65221	66839	68212	68718	70277	72057	73689	74779	76103	77691	79459	80187	81554	82688	83990	85000	85859	85803	85732	86821	86378	86666	85623	85633	85096	83974	83305	82590	81350	79806
1076	62463	61576	62097	62995	62993	65500	66722	67642	68719	69544	71859	74067	74920	75755	77867	79724	81200	81804	83166	83610	84867	84950	85154	85871	86343	86240	85819	85692	85383	84765	84400	82814	81948	80642	78938
1077	61950	62521	63188	63928	63968	65657	66868	67908	69715	71279	72917	74376	75635	76921	78114	79484	80649	81659	82899	83891	84647	85111	85288	85767	86564	86060	85390	86044	84420	84413	83298	82786	81095	79440	79002
1078	62083	63520	63280	63929	64733	66379	67379	68218	70332	70776	72929	74340	75425	76661	77624	80235	80929	81744	82476	83582	84502	84937	85245	85207	85187	85447	84779	84948	84389	82891	83084	81627	80096	79251	77908
1079	63431	63509	63595	64534	65698	66686	68150	69476	70353	71102	72748	74439	75580	76838	77583	80572	80902	81256	83101	83435	84123	84627	85147	85583	84826	85285	84265	84884	83783	82852	82048	80707	79748	78962	77122
1080	63610	64129	63634	64392	65714	67533	68090	69531	69955	71492	73045	74524	75374	76640	78176	79948	81709	81736	82559	83633	84668	84175	83819	84921	85693	85093	84847	84178	83271	82181	81223	80259	79368	79071	76514
1081	63801	64894	65308	66243	66422	67423	68975	69996	71014	71948	72667	75015	76126	77303	78620	79740	81032	81806	82297	83453	83870	83752	84059	84550	84499	84283	83866	83331	82176	82309	80785	80154	78901	77363	75585
1082	64413	65423	65186	65907	66286	67885	68731	70278	71529	72184	73675	74741	75808	77294	79541	80300	80658	81639	82115	83193	83762	83887	85030	83778	84058	83226	84191	83012	81831	82055	80157	78668	77700	76729	75161
1083	65325	65769	65782	65841	66446	67983	69640	70702	71204	72537	74154	75317	76427	77290	79142	79486	80902	81576	82506	82826	83968	83728	83266	84338	83152	84100	83110	81690	80967	80137	79512	78592	77037	76270	75275
1084	65696	66095	66312	66473	67411	68810	70158	70768	71474	73278	74740	75567	76231	78053	78039	80484	81056	82081	82123	83039	84043	83220	83410	83150	82661	82951	81758	81669	80732	80077	78944	77639	75958	75185	73541
1085	65853	67057	66630	67368	68494	68571	70480	71891	72872	73571	74806	76240	76603	78047	79115	79437	80250	81786	81820	82741	83469	82037	83059	83002	82607	82344	82156	80536	80125	78759	78282	76864	75301	74921	72697
1086	66830	67137	67351	67702	68292	70135	70752	71437	72876	73386	74855	76606	76820	77917	79130	80431	80576	81554	81987	81890	82836	82569	82441	82675	81849	81672	81180	80230	79681	78469	77354	75859	75144	73381	72089
1087	67089	67956	68062	68513	68510	70394	71041	72201	72953	74172	75707	76342	77704	77797	79411	80132	81058	81117	81567	82139	82116	82174	82320	82147	81483	80786	80558	79934	78926	77460	76571	75864	74643	73246	71690
1088	67986	68551	68983	69286	69381	70384	71570	72531	73195	73928	75623	76771	77229	78346	79165	80407	80767	81046	81516	81917	81721	81837	81793	81834	81116	80173	79811	78888	77598	76821	76114	74908	73643	71875	70648
1089	68571	68480	68459	69756	69872	70463	72388	73012	73504	74613	75768	76257	77266	77943	79027	79726	81265	81095	81740	82049	81722	81270	81330	80087	80722	80104	79149	77889	77565	76879	75886	73798	72740	71153	69600
1090	68919	69182	69491	69637	70821	71631	72590	73176	73998	74503	75390	76611	77770	77986	79450	79960	80665	80708	81166	81075	81046	80877	81193	80227	80015	79318	77905	77972	76766	75294	74472	72178	71375	70808	68730
1091	69461	69865	69596	69987	71158	71877	72718	73582	73684	74657	75846	76362	78242	78559	79412	80019	79608	80320	80932	80722	80942	80382	80922	79927	79725	78577	79045	76665	76388	74831	73645	71807	71584	70182	68202
1092	69743	70788	70135	70551	71047	72337	73055	73730	74514	74788	76058	77659	77126	78174	78407	79932	79819	80220	79779	79983	80502	80502	80199	79550	78549	77513	77526	76342	75119	74323	72951	71447	69870	69160	67242
1093	70146	71279	70718	70812	71106	72870	73074	74564	74892	75354	76513	76546	77614	77968	78758	79157	79766	79587	80615	80001	80761	80105	80089	78945	78369	76632	76279	75474	74262	72760	72241	71044	70125	68627	66547
1094	70467	71099	70769	71098	72069	72597	74073	74507	75091	75275	76383	76692	77676	78339	79111	79885	79919	79997	80390	79533	79802	79584	78444	77909	77634	76859	75024	74664	73820	72519	71663	70359	68841	67634	65527
1095	71200	71452	71656	72016	72569	73318	74099	74754	74538	75511	76264	76885	76980	77915	78370	79407	79392	79258	79880	79004	79548	78753	78286	78234	77397	76023	75583	74264	73560	71678	70663	69158	68219	66574	64625
1096	71939	72589	71826	72688	73107	73457	74137	74789	75021	75868	76527	77069	77640	78073	77067	78670	78944	79164	79977	79403	78820	78592	78130	76692	75812	76102	74575	73212	72829	71066	70397	68716	67336	65232	63545
1097	72192	72661	72596	72917	72417	74306	74757	74903	75154	76031	76158	77060	77118	78259	77909	78712	78798	79268	78767	78393	78602	77819	77463	76994	76177	74817	73619	72755	70962	69848	69152	67294	66256	65068	62837
1098	72192	73801	72430	72852	74086	73232	74980	75007	75837	75584	77063	77251	76926	77505	77282	77890	78366	78362	78617	78009	77967	76802	76697	75368	74871	74270	72306	72434	70503	69019	68301	66764	64770	63874	62464
1099	72714	72861	72828	73033	73744	74580	75110	75594	75843	75676	76509	76706	76993	77567	77381	77743	78369	78897	77712	77868	77304	76145	75565	74565	74165	73333	72425	71306	69776	68411	67203	65967	64449	63459	60701
1100	73005	73368	72973	72906	74043	74457	75044	75182	76387	76040	76492	77184	76791	77189	77039	77760	78151	77836	77777	77328	76785	76070	74631	74619	73497	73105	70999	70187	68912	67680	66500	65052	63898	62672	60820
1101	72887	74124	73847	74002	74202	74607	75917	75334	76091	76356	77070	76412	76787	77610	77036	77850	77274	77305	76265	76830	76241	75128	74408	73603	72759	72166	70982	69690	68176	66296	66016	63391	62164	61028	59638
1102	73495	73864	73907	74300	74247	75210	75631	75568	76229	75921	76294	76746	76725	76797	76648	77093	78282	76720	76553	75729	75609	74206	73893	72715	71982	71304	70124	68942	67006	66404	64667	63282	62481	60817	58817
1103	73778	74390	74613	74024	74458	75099	75568	76076	76133	75651	76093	76524	76225	76498	76278	76712	76625	76180	75722	75092	74690	74033	73130	72613	71159	70603	68534	68137	66114	65546	64100	62191	60689	59805	57649
1104	73830	74562	74084	74784	74654	74810	75966	75924	75989	76039	76677	75997	76355	76279	76473	76073	76569	75492	75916	75227	74790	72733	72630	71562	70425	69006	67342	66603	65984	64482	63427	61719	60780	58903	57855
1105	74390	74265	75283	74202	74934	74165	75279	75488	76219	75746	76332	75653	76234	75601	75636	75561	76545	75614	74211	74356	73781	72231	71925	70207	69747	68656	67580	66307	65046	63832	62486	60345	59341	58727	56018
1106	74540	75654	75051	74469	75581	75920	76085	76656	75289	75143	75856	75926	75391	75131	75353	75677	74759	74111	74075	74251	72764	71919	71409	69865	68613	67993	66411	65950	63680	62657	61427	59903	58478	57577	55642
1107	74454	75405	75362	74779	75497	75555	75950	75865	75352	75355	75598	76429	75684	75477	74656	75004	74135	73571	73460	73090	72478	70456	69757	69564	68054	67125	66002	64766	63213	61571	60473	58610	57935	56260	54969
1108	74712	75308	75253	75425	74912	75446	75878	75327	75685	74757	75735	75320	74983	74760	74932	74275	74669	73801	73686	72242	71758	70446	69515	68476	67606	66313	64052	63844	62411	61186	59981	58274	57203	55704	54179
1109	75036	75701	75134	74827	75255	75621	76054	75295	75233	74385	74880	74815	75071	73737	73937	74145	73642	72832	72430	71031	70709	69106	69428	67969	66323	65950	63657	62990	61117	60128	58913	57320	56263	54753	53107
1110	74567	75493	75092	75026	74797	74881	75880	75281	75132	74385	75369	74734	74262	73972	73392	73492	73285	72815	71014	70603	69565	68979	68320	66875	65354	64282	62877	61536	60652	60063	57818	55925	54929	53487	52063
1111	74386	75666	75355	75349	74233	75356	75453	75465	74991	74114	74421	74744	74538	73688	72666	72306	72536	71567	71114	70091	69468	67863	66925	66457	64828	63509	62342	60704	59537	58648	56719	55654	54190	53117	50968
1112	75203	75746	75170	75302	74763	75029	74546	74725	74636	74245	74222	73791	73518	73191	72476	72585	71462	71070	70475	69332	68545	66185	66523	65340	64341	63219	61936	60584	58521	57927	56185	54737	53469	52166	50972
1113	74964	75409	74768	75237	74437	74970	74974	74193	74506	73519	74279	73299	73124	72793	72118	71586	71442	70592	69549	68567	67474	66599	65481	64664	62983	61980	60682	58903	58134	56464	55011	53829	52616	51531	50044
1114	74957	74745	74569	74522	74899	75031	74799	75263	74109	73882	73860	73252	72732	72030	71431	71618	70701	69564	69542	67986	67101	65987	64750	63524	62191	61318	59424	58185	56816	55736	54844	53065	51187	50599	48938
1115	74407	75350	75259	75057	74485	74023	74082	73707	73727	72910	73151	72057	72054	71227	71048	70224	70105	69362	67952	67003	66423	64156	63913	62738	62029	60012	58711	57672	56168	54798	53827	52026	50852	49467	48221
1116	74081	75215	74208	74163	74625	73873	74473	73161	72968	72515	72091	71672	70896	70759	70492	69967	69376	68350	67272	66587	65531	63911	63315	61904	60353	59728	57567	56213	54930	54344	52641	51591	50489	48739	47565
1117	73593	74428	74875	74084	73936	73055	73992	73222	72791	72362	72140	71916	71198	69693	69475	69770	68511	68167	66945	65427	64062	63435	62330	61441	59506	58460	56348	56013	54041	53351	51658	50262	49086	47541	46486
1118	73987	74439	74572	73866	73921	73346	73318	73626	72687	71505	71595	71438	70242	69956	69230	68809	67830	67045	66327	64956	64205	62440	61393	60457	59202	57842	56038	55338	53608	52526	51119	49684	48152	47483	45638
1119	74294	74497	73846	73629	73935	73910	72813	72616	71892	71653	71186	70310	70097	69211	68565	67320	66990	65582	64550	63824	62941	61205	60435	59773	57722	57234	55251	54329	52909	51092	50252	48996	47697	47135	45388
1120	73630	73749	73268	73951	73239	72744	72345	71887	71689	71338	70670	69934	69563	68446	67651	67278	66684	65279	64386	63173	62243	60824	59708	58326	57448	56174	54746	53203	52029	50372	49338	48281	46724	45516	44248
1121	73446	73740	72917	73123	72946	72582	72546	71219	71027	70596	70095	69255	69006	67597	67321	66339	65725	64748	63232	61868	61490	60147	58876	57357	56034	55302	53761	52401	51277	49827	48791	47215	46210	44798	43230
1122	72734	73639	73353	72576	72567	72311	72284	70797	70385	70129	69350	68488	68100	66953	66759	65801	64699	64188	63771	61630	60261	59133	57762	57355	55516	54889	53101	51614	50409	48892	47215	46069	45065	43576	42328
1123	72641	72493	72260	72449	72132	72283	71792	70752	70261	69338	68489	68475	67425	67325	65386	65053	63717	63349	62008	60035	59925	58289	56705	55711	54635	53483	51816	50702	49533	47885	47043	45727	44396	42881	41601
1124	72278	72936	72172	71760	71263	71455	71069	70920	69838	68807	68020	67715	66293	66085	65129	64027	63181	62012	61443	60199	59216	57854	56921	54561	54036	52943	51233	49922	48841	48311	46396	44207	43849	42816	41039
1125	71600	71872	72264	71326	71289	70895	71085	69661	69170	68416	67648	66701	65441	64984	64159	63714	62462	62023	60305	59509	57771	56915	55472	54331	53001	51725	50666	49713	48273	46400	45758	44309	43407	41837	40043
1126	71414	71877	71421	71844	70412	70045	70420	69409	68210	67697	67170	66644	65164	64791	63425	62877	62076	60822	59512	58061	57338	55974	54442	53731	51897	51093	49815	48774	47391	45796	44332	43603	42513	41486	39185
1127	70184	71231	70951	70566	69795	69930	69582	69005	67747	66991	66769	66015	64850	63948	62661	62941	61634	59649	58624	57817	56313	54664	53353	52469	51336	50125	49097	47099	46609	44713	43090	42530	41506	40733	38601
1128	69630	71447	70108	69994	69516	69553	68606	68212	66726	66265	65719	64883	64458	63137	61452	61194	60751	58847	57711	56687	55555	53889	52662	51865	50033	48900	47728	46933	45557	44023	42880	42079	40966	39558	38466
1129	69930	69832	69356	69697	68291	68422	68095	67121	66838	65758	64832	64251	63364	62361	61509	60059	59689	58016	56837	55370	54854	53055	52128	50948	49873	48599	46199	45767	44533	43346	42579	40813	39943	38913	37594
1130	68794	69797	69262	68638	67519	68243	67629	66299	65886	64967	64167	63691	62347	61132	59529	59358	58724	57318	55992	54737	53929	52770	51053	49438	48512	48085	46337	45400	44323	42932	41595	40260	39475	38510	36835
1131	68552	69132	68517	68285	67482	66955	66870	66541	64319	64132	63639	62806	61428	60552	59268	58772	57582	56656	55306	54046	52875	51048	50282	48921	47582	47015	45407	44397	42779	42074	40800	39050	38566	37698	35718
1132	67197	68345	68133	67707	66927	67086	65787	65801	64495	63085	62987	62196	61202	59439	59173	57849	56702	55512	54371	52980	52122	49991	49580	48153	46886	46412	45026	43897	42402	41033	40303	38395	38317	36456	35556
1133	67147	67575	67646	66709	66227	66392	65143	64781	63475	63434	61515	61400	60450	58556	58244	57382	56293	55389	53249	52381	51418	49781	49265	47182	46264	44940	44098	42956	41595	40464	39511	38173	37399	35874	34645
1134	66741	67662	66717	66668	65500	65247	64450	63660	62611	61404	61225	60286	58947	58190	57044	56240	55421	54474	52266	51107	50639	48751	47895	46528	45280	44680	42795	42043	40622	39553	38809	37686	36514	35489	34239
1135	65639	66302	65681	65119	65238	64784	63622	63093	62040	61112	60318	59767	58259	57660	55892	55178	54300	53581	52281	50643	49063	48390	47069	45994	44043	43940	41944	41352	40152	39441	38027	36935	36093	34669	33423
1136	65415	65739	65140	64055	63515	63813	63281	62466	61327	60706	59644	58771	57790	56033	55304	55058	53439	52001	51130	49609	49107	47298	46565	45176	43440	43266	41087	40294	39352	38160	37279	36172	35128	34746	33011
1137	64244	64486	64905	63640	63221	62661	62294	61359	60515	59153	58564	57807	56706	55666	55226	53603	52754	51015	50434	49318	47893	46464	45320	44168	42848	42611	40755	39598	38581	37638	36762	35220	34401	33852	32264
1138	63121	63849	63338	62754	62348	61764	61948	60662	59568	58649	57469	57080	55917	54457	53754	53179	52146	50548	49471	48122	47550	45739	44591	43118	42209	41317	40534	38996	37559	37373	35778	34628	33703	32910	31522
1139	62454	62683	62630	62330	61772	61178	60614	59843	58981	57378	57404	55673	54615	53910	53342	52372	50513	49589	48524	47439	46375	45059	43851	42529	41357	39999	39370	37732	36909	35657	34783	33977	33262	32467	31362
1140	61787	62260	62123	61255	60670	60326	60281	58669	57479	56777	56463	55195	54282	52643	51740	50752	49408	48966	47950	46673	45002	43583	42900	41955	40790	39250	38359	37300	36088	34660	34323	33447	32496	31586	30364
1141	61908	61765	60434	60625	59790	59989	58939	58187	56823	56288	54697	54084	52745	51875	51289	50128	48631	47974	47142	45750	44540	42970	42683	41025	40074	38842	37538	36648	35715	34762	33878	32781	31544	31010	30167
1142	59190	60112	60380	59468	58632	58653	57776	56665	56439	55077	54394	53141	52402	51532	50564	49484	48366	47140	46383	45229	43906	42428	41167	40342	39027	37909	37138	36243	34801	33875	32984	32201	30828	30477	29408
1143	59594	59534	59335	58755	58097	57709	56607	56557	55283	54109	53690	52364	51396	50626	49290	48775	47073	46073	44774	44147	43299	41281	40673	39307	38342	38009	36200	35195	34203	33552	32398	31467	31026	29633	28252
1144	58668	59035	57712	57783	57252	57096	55895	55598	54573	53375	52723	51619	50285	50072	48750	48164	46876	45638	44475	43503	41899	40481	39700	38871	37563	36999	35684	34694	33707	32870	31874	30729	29949	29389	28178
1145	57794	57969	56948	56710	56614	55586	55481	54850	53282	52314	52067	51240	49690	48902	48006	47195	45483	44308	43507	42271	41611	39769	39309	38204	36883	36520	35015	33777	32893	31640	31057	31020	29486	28953	27425
1146	56316	56548	56069	56188	55495	55119	54325	53709	52311	51555	50575	49702	49124	47648	46507	46275	44841	43648	42222	41407	40507	39231	38275	37027	36354	35046	33935	33828	31849	31787	30591	29517	28702	28054	27036
1147	55520	56428	55617	55036	54616	54072	53795	52806	51762	50827	50492	49314	47540	47152	45828	45318	44804	42997	42003	41235	39809	38697	37002	36340	35516	34392	33517	33052	31712	30829	29699	29146	28061	27413	26329
1148	55377	54400	55033	53771	53876	53480	52301	52252	51066	49848	49820	47959	47477	46291	44768	44286	43280	42537	41118	39770	39340	38020	36750	35744	34378	33822	32824	31991	31293	30595	28801	28522	27868	27277	25933
1149	54048	54227	53761	53322	52741	52628	51517	50867	49994	49188	48774	47165	46761	45613	44359	43462	42703	40970	40626	38993	38133	36717	36027	35269	33816	33094	32116	31638	30919	29812	29122	27821	27337	26406	25622
1150	52768	53146	53613	52385	52287	51738	50961	50708	49105	48115	48077	46755	45416	44745	43337	42508	41894	40940	39505	38643	37884	36095	35245	34365	33417	32463	31515	30861	30243	29236	28384	27168	26877	26322	24906
1151	51864	52520	52260	51648	50602	50826	50090	49091	48290	46677	47074	45884	44230	44043	42687	41575	40873	39981	38769	37834	36988	34900	34159	33447	32829	31976	30661	30502	29793	28641	27561	26793	26626	25106	24550
1152	50875	51637	51184	50410	50123	50183	48857	47952	47446	46588	46175	44959	43972	42938	42015	41688	40684	38816	38210	37047	36304	35030	34174	33157	32416	31403	30252	29480	28735	27681	27636	26077	25800	24875	24126
1153	50606	50640	50139	49442	48997	48858	48433	47472	46307	45660	45044	43751	43406	42387	41099	40410	38812	38454	38077	36761	35526	34698	33294	32008	31450	30984	29664	28922	28011	27426	26886	25490	24970	24834	23345
1154	49508	50238	49131	48241	48288	47763	47016	46790	45667	44663	44414	43102	42277	40917	40204	39397	38866	37266	36755	35922	34637	33422	32581	31606	30830	29819	29377	28511	27424	26582	26142	25594	24698	23823	23033
1155	48055	48572	47865	47817	47662	46749	46448	45332	44641	43665	42998	42467	41830	40518	39555	38916	38146	36786	35909	35213	33915	33079	31706	31074	30295	29264	28359	28130	26977	25890	25422	24501	24237	23585	22466
1156	47391	47838	47970	46972	46272	45967	45242	45417	43741	43079	42298	41614	40734	39728	38835	38304	37345	36080	35134	33981	33571	32322	31206	30283	29212	28977	27912	27535	26400	25277	25276	24663	23519	23088	21784
1157	46664	46972	46459	46625	45850	45153	44961	44156	42759	42198	41725	40858	39803	38667	37775	36965	36506	35555	34596	33485	32244	31189	30634	30017	28990	27885	26987	26826	25848	24957	24396	23860	22674	23104	21533
1158	45699	45748	46094	45101	44717	44128	43765	43111	42027	41269	41318	40161	39136	38641	37287	36153	35781	34666	33526	32426	31960	30730	29862	29280	28115	27747	26477	25995	25332	24831	24052	23530	22622	22240	21394
1159	45072	45351	45146	44721	43790	43129	43371	41976	40965	40313	39593	38946	38426	37309	36194	36034	34913	34372	33313	32238	31341	30227	29309	28618	27589	27398	26710	26033	24966	24283	24049	22960	22269	21718	20688
1160	43707	44430	43662	43725	42824	42324	42280	41119	40405	39777	39179	38756	37987	36464	35742	35407	33878	33635	32487	31941	30787	29973	28787	28452	27485	26190	26124	25114	24308	23898	23458	22523	22252	21357	20563
1161	42878	43509	42681	42505	41793	42170	41024	41325	40047	38890	38539	37373	36964	35812	35274	34190	33981	32713	31936	31072	30124	29151	28637	27361	26761	26447	25033	24799	24210	23299	23097	22196	21505	20659	20081
1162	42333	42465	42025	41537	41346	40639	40658	39569	39345	37826	37302	36727	36309	35617	34572	33689	33325	31767	31522	30059	29618	28750	28450	26957	26076	25629	24755	24090	23308	22817	21991	21793	20706	20446	19825
1163	41507	41559	41169	40992	40396	40100	39699	39256	38408	37194	36891	35705	35032	34793	33380	32866	32396	31162	31006	29460	28905	27748	26979	26206	25965	25311	24278	23823	22974	22658	21861	21516	20952	20026	19573
1164	40489	40558	40519	40279	39442	39200	38498	38441	37270	36459	36282	35503	34676	34115	32853	32214	31516	30911	29667	28797	28014	27295	26732	26098	24897	24602	23564	23005	22460	21896	21204	20811	20622	20241	18842
1165	39231	39799	39397	39446	38840	38118	38194	37199	36263	36276	34896	34436	33820	33389	32078	31712	30655	30288	29164	28107	27372	26439	26028	25241	24460	24105	23320	22875	22675	21616	21014	20040	19866	19204	19221
1166	38422	38957	38927	37973	37732	37411	37430	36957	35918	34754	34448	34070	33111	32284	31760	31237	30043	29423	29041	28092	27240	26316	25528	24826	23949	23346	22391	22316	21697	21244	20894	19965	19426	19006	18666
1167	37789	38295	37379	37404	36583	36738	36548	35756	34596	34358	33802	33319	32447	31953	30547	30369	29886	28614	28182	27231	26451	25267	24604	24421	23525	23271	22161	21807	21200	20630	20310	18869	19433	18743	18033
1168	37015	37175	37113	36602	36468	35757	35633	34810	34136	33783	33062	32642	32291	30939	29888	29465	28943	28315	27659	26677	26320	25065	24477	23954	23219	22670	22033	21292	20843	20319	19823	18972	18844	18629	17317
1169	36478	36334	35875	35858	35001	35162	34853	34893	33079	32686	32168	32334	31015	30294	29684	29197	28529	27404	27018	26091	25597	24581	23937	23137	22527	22247	21448	20789	20220	20049	19013	18739	18640	18315	16932
1170	35213	35381	35623	35250	34409	34417	33948	33546	32895	32088	31565	31256	30797	29284	29055	28380	27835	27024	26513	25427	24639	24397	23445	22859	21951	21752	21250	20778	20393	19698	18701	18419	18420	18001	17351
1171	34847	35215	34285	34366	33801	33602	32595	32666	32228	31166	30600	30479	29823	28464	28452	28146	27241	26682	25518	24960	24256	23672	22738	22526	22060	21234	20678	20197	19727	19256	18776	18222	18104	17482	16419
1172	33756	34190	33677	33243	33272	33124	32664	32373	30996	30480	30350	29901	29033	28512	28296	27273	26579	25685	25149	24955	23807	22632	22339	21798	21243	20956	20543	19825	19177	19091	18280	17719	17429	17019	16345
1173	32978	33059	32957	33209	32312	32299	31603	30958	30261	29954	29270	28809	28298	28035	27155	27021	26236	25345	24609	23914	23426	22590	21770	21638	20864	20593	19664	19373	18982	18685	18726	17230	16953	17093	16113
1174	32446	32422	32037	31985	31617	31846	31118	30851	30019	28882	29114	28652	27615	27055	26465	26483	25726	24535	24246	23426	22763	21941	21773	21039	20166	19815	19374	18894	18597	18065	18074	17097	16731	16535	15479
1175	31594	31904	31847	30920	30571	31109	30460	30067	29353	28386	27925	27902	27257	26345	26227	26173	25191	24431	23371	22533	22774	21827	21125	20357	20062	19387	19354	18559	17998	18019	17495	16838	16443	16250	15487
1176	31050	30753	30683	30752	30216	29763	29730	28851	28661	28360	27692	27252	27041	25601	25447	25163	24528	23503	23009	22435	21955	21245	20869	20529	19493	19343	18746	18485	17533	17137	16583	16106	15584	15548	15131
1177	30409	30502	30029	29728	28929	29354	28908	28923	27924	27126	27522	26358	26211	25643	24786	24550	23753	23171	22482	22101	21646	20896	20430	19764	18977	18961	18344	18050	17710	17001	16716	16174	15913	15647	14709
1178	29321	29492	29487	28815	28876	28584	28523	28233	27129	26778	26576	25634	25321	24992	24300	24139	23858	22297	22495	21309	20849	20029	19411	19159	18842	18372	18029	17611	17280	16778	16662	16225	15856	15766	14439
1179	28480	29320	28294	28605	28235	28014	27646	27145	26877	26181	26016	25692	25277	24476	24024	23398	23194	22137	21651	21142	20580	20211	19405	18934	18875	17840	17719	17436	16783	16803	15634	15524	15379	15183	14314
1180	28289	28321	28359	27978	27211	27664	26982	27003	26362	25012	25449	24977	24161	23687	23602	23259	22313	21707	21118	20478	20492	19280	19230	18720	18392	17952	17057	17196	16344	16018	16052	15190	15239	14935	13974
1181	27673	27303	27232	27122	26782	26565	26409	26255	25656	24856	24631	24118	23508	23536	22580	22612	22286	21656	21053	20191	19929	19072	18376	18431	17761	17603	17200	16896	15984	15554	15842	15307	14645	14760	14058
1182	26715	27263	26538	26574	25962	26617	25956	25458	24997	24852	24512	24301	23267	23168	22221	22096	20952	20658	20142	19657	19250	18711	17948	18073	17163	17155	16987	16121	15621	15763	15166	14837	14322	14323	13783
1183	25909	26247	26141	26137	25512	25270	25315	24448	24704	23902	23622	23260	22678	22451	21661	21776	21533	20408	20483	18898	18980	18120	18327	17869	17270	16574	16774	16369	15450	15095	14833	14492	14010	14118	13402
1184	25365	25391	25340	25264	24968	25181	24538	24072	23935	23253	23146	22816	21649	21835	21417	21151	20897	20209	19500	19124	18672	17919	17455	17400	16696	16313	16169	15753	15152	14705	14542	14528	14125	13590	13372
1185	24812	25404	24738	24995	24342	24535	23924	23741	23609	22896	22644	22593	21836	21020	20936	20661	20187	19887	19340	18649	18642	17356	17343	16927	16684	16289	15503	15655	14916	14911	14338	14340	13772	13019	12821
1186	24490	24569	23888	24040	23893	23653	23868	23006	22314	22149	22362	21991	20966	20950	20453	19617	19914	19208	18934	18198	17913	17621	16934	16407	15876	15936	15245	15453	14685	14410	14554	13428	13531	13463	12884
1187	23774	24043	23487	23220	23171	23136	22999	23053	22159	22203	21685	21138	20907	20403	19942	19625	19323	18666	18450	17869	17388	16920	16876	16283	15938	15089	15088	14609	14291	14129	13836	13507	12932	13318	12788
1188	22916	23272	22751	22568	22643	22634	22642	22068	21873	21330	21230	20387	20215	20093	19420	19491	19076	18318	18253	17835	17186	16039	16330	16131	15692	15428	14781	14304	14204	13808	13793	13109	12882	13050	12831
1189	22225	22434	22180	21956	21556	21646	22490	21608	21314	20437	20494	20472	20054	19579	19407	18542	18507	17735	17558	17140	16669	15951	16076	15815	15147	15400	14358	14399	13996	13968	13115	12963	13001	12792	12037
1190	21822	22418	21774	21761	21045	21445	21110	21323	21234	19950	20102	20107	19616	18792	18562	18385	18073	17561	17168	16846	16495	16414	15854	15269	14956	14754	14113	14041	13635	13317	13203	12813	12741	12505	11770
1191	21559	21447	21221	21401	21198	21341	20938	20541	20224	19769	19586	19765	18963	18933	18114	18026	17934	17172	16430	16250	16033	15759	15362	14880	14480	14473	14084	13476	13370	13269	13075	12960	12267	12310	11413
1192	21068	20968	20827	20606	20317	20394	20668	19932	19886	19545	19253	18881	18735	17905	18418	17784	17341	16625	16417	16253	16351	15698	15112	14700	14436	14627	13963	13726	13282	13148	12569	12344	12249	11785	11793
1193	20582	20520	20484	20208	20077	19984	20020	20117	18975	19055	19012	18313	18167	18168	17211	17702	17125	16586	15900	15429	15307	14692	14759	14342	13856	14095	13735	13365	12905	12547	12744	12202	12052	11569	11131
1194	20144	19757	19707	19876	19210	19766	19587	19270	18757	18056	18112	18203	17753	17418	16798	17211	16807	15917	15826	15409	15468	14801	14468	13846	13708	13640	13686	12875	12773	12516	12462	11904	11549	11606	11359
1195	19457	19160	19473	19168	18887	19320	19296	18673	18268	17638	17906	17340	17161	16924	16907	16666	16854	16015	15294	15217	15474	14138	14460	13853	13602	13762	12784	12948	12772	11811	12255	11763	11516	11527	11211
1196	19016	19002	18225	18852	18524	18595	18755	18423	18050	17659	17369	17661	16695	16636	16382	16077	16175	15677	15085	14873	14937	14364	13716	13870	13367	13010	12734	12604	12553	11936	12177	11654	11843	11294	10875
1197	18441	18597	18171	18252	17891	18461	17814	17891	17461	17644	17466	17238	16415	16661	15849	15601	15968	15081	14621	14623	14341	13672	13780	13306	13179	13235	12962	12494	12006	12115	11640	11041	11527	10985	10717
1198	18063	17872	17470	17840	17793	17191	17649	17648	16741	16478	16843	16727	16285	16231	15746	15522	15495	14791	14325	14391	14053	13525	13160	13136	12904	13250	12717	12142	12006	11817	11482	11204	11379	10661	10714
1199	17937	17693	17653	17272	17206	17236	17275	17340	16418	16369	16502	16226	16074	15449	15387	15139	15394	14472	14293	14122	13998	13085	13435	13038	12891	12741	12254	11924	11928	11530	11352	11099	11026	11130	10109
1200	17407	17264	17193	16656	16647	16618	16743	16824	16425	15819	15924	15394	15502	15109	15176	15229	14740	14201	14035	13491	13774	13145	12605	12121	12368	12288	12564	11862	11472	11070	11497	10906	10831	10784	10431
1201	16739	16407	16705	16393	16318	16412	16602	16326	15825	15747	16091	15495	15024	14975	15004	14709	14237	13976	13589	13510	13232	12829	12561	12501	12371	12037	11709	11530	11186	11348	10849	10890	10438	10390	10450
1202	16347	16316	16535	16509	16077	16277	16060	15978	15530	15050	15483	15351	14865	15048	14363	14512	14090	14074	13617	13336	13203	12569	12395	12340	12254	11726	11901	11338	11058	11076	10932	10311	10333	10603	10237
1203	16170	15893	15963	15918	15595	15735	15593	15477	15366	15074	14763	14856	14717	13974	14023	14432	14008	13373	13003	13165	12656	12210	12115	12306	12028	11449	11515	11211	11167	10827	10912	10400	9742	10260	9572
1204	15711	15513	15410	15540	15329	15442	15123	15520	14839	14720	14902	14406	14155	14058	13726	13923	13576	13214	13023	12731	12699	12161	12280	11900	11381	11668	11021	11082	10917	10819	10526	10341	9881	10148	9880
1205	15249	14851	14793	15251	14821	14681	14999	14981	14535	14255	14519	14490	13961	13768	13873	13515	13185	13425	12662	12341	12106	11841	11620	11591	11362	11169	11126	10760	10847	10444	10578	10024	9784	10112	9619
1206	15136	14866	14631	14525	14471	14432	14898	14320	14386	14220	14517	14040	13657	13292	13542	13367	13002	12941	12688	12353	12052	11777	11644	11461	11202	10882	11129	10824	10737	10575	10359	9925	9787	9374	9476
1207	14418	14526	14255	14309	14390	14473	14442	14339	14196	14021	13467	13839	13659	12968	12972	13004	12941	12329	12289	12122	11997	11809	11078	11087	11101	11023	10646	10870	10192	10614	10110	9536	9516	9865	9200
1208	14228	13655	14419	14219	13873	13817	13826	13887	13471	13221	13365	13233	13109	12627	12589	12334	12269	12214	11909	11651	11599	11213	11747	11306	10406	11075	10488	10166	10183	10126	10005	9478	9329	9656	9207
1209	13857	13732	13782	13931	13882	13514	13440	13489	13245	12859	12871	12921	12544	12397	12337	13077	12596	11921	11793	11964	11348	11276	10853	10985	10695	10706	10656	10194	10171	9998	9881	9570	9346	9763	8697
1210	13699	13428	13707	13403	13160	13501	13525	13275	13090	13014	12925	13042	12713	12618	12232	12072	12247	11861	11856	11161	11245	11284	11001	10994	10632	10553	10544	10075	10054	9881	9797	9165	9260	9456	8632
1211	13124	13246	13382	12964	13067	13331	13222	12903	12570	12996	12775	12487	11817	12523	12243	11640	11644	11514	11762	11497	11449	10829	10662	10691	10474	10605	9865	10165	9819	9691	9584	9292	9362	9040	8623
1212	12608	12816	12826	12840	12705	12916	12774	12360	12405	12807	12772	12415	12204	11506	11718	11511	11824	11614	11241	11042	10901	10109	10827	10412	10285	10323	9637	9828	9730	9226	9315	8890	8839	8916	8695
1213	12732	12646	12509	12576	12042	12386	12722	12142	12348	11989	11772	12073	11895	11428	11650	11634	11218	10963	11031	10549	10536	10550	10348	10118	10024	9905	9821	9724	9485	9291	9500	9016	8714	8743	8702
1214	12484	12360	12011	12603	12003	12550	12165	11973	11877	11873	12241	12026	11647	10991	11183	11228	11186	10696	11214	10576	10586	10070	9969	9992	9967	9687	9577	9739	9104	9133	9211	8931	8524	8950	8579
1215	11972	11794	11762	11893	11696	11744	12409	11968	11774	11280	11911	11542	11462	11188	11304	11234	10896	10751	10951	10658	10556	9917	9775	9727	9645	9513	9356	9196	9543	8879	9193	8733	8675	9008	8298
1216	11525	11490	11503	11596	11440	11388	11896	11777	11587	11816	11166	11410	11372	11230	11219	10697	11165	10775	10544	10372	10293	9848	9739	9856	9442	9667	9184	9669	8710	8871	8927	8538	8452	8087	8013
1217	11756	11506	11458	11579	11022	11753	11442	11643	11193	10851	11325	11088	11344	10688	10531	10780	10426	10413	10361	10019	10147	9948	9427	9390	9354	9176	9373	9480	8823	9092	8827	8435	8390	8524	7932
1218	11386	11140	11075	11258	11212	11317	11259	10977	10842	10911	10803	10876	11019	10521	10810	10011	10449	9941	9943	10003	10020	9426	9465	9213	9364	9619	9225	9122	8885	8767	8629	8417	8561	8632	8015
1219	11271	11108	10715	10722	10729	10985	10894	11061	10665	10565	11153	10366	10427	10823	10364	10271	10535	10159	9832	9969	10004	9386	9092	9109	9198	9309	8624	8984	8886	8859	8788	8374	7996	8207	7783
1220	10550	10840	10704	10633	10312	11060	10545	10397	10477	10807	10488	10218	10174	10090	10372	9936	10150	9885	9727	9747	9426	9214	9164	9036	9115	9032	8961	8851	8675	8957	8195	8562	8024	8122	7627
1221	10495	10478	10449	10344	10178	10476	10716	10173	10347	10464	10156	10636	9918	10180	9793	10313	9804	9739	9655	9396	9728	9058	9150	8919	9013	8963	8254	8560	8077	8645	8200	8301	8109	7981	7614
1222	10427	10176	10375	10234	10272	10481	10519	10142	10132	9421	9810	9964	10024	9593	9794	9945	9648	9819	9298	9200	9117	9067	8744	8999	8616	9249	8417	8854	8378	8541	8475	7670	7845	7786	7576
1223	10261	9909	9905	9841	9825	10308	10274	9946	9801	9531	9770	9924	9707	10009	9677	9714	9812	9793	9286	9446	9084	8734	8465	9143	8718	8376	8138	8411	8069	8244	8445	8081	7648	7968	7345
1224	9829	9815	9853	9872	9173	10222	9822	10161	9742	9255	9978	9406	9618	9235	9627	9640	9957	9282	9042	8796	8846	8919	8749	9184	8218	8673	8555	8287	8366	8080	8040	7778	7971	7409	7506
1225	9748	9675	9664	9376	9326	10191	9877	9755	9336	9289	9808	9682	9441	9107	9226	9333	9309	8871	9142	9044	8633	8269	8896	8350	8604	8223	8313	7925	8103	8047	7963	7594	7390	7679	7259
1226	9758	9703	9369	9510	9108	9517	9575	10155	9214	9452	9741	9364	9205	9267	8710	9219	8862	8856	9024	8985	9156	8322	8516	8584	8133	8142	8245	7958	8180	7800	8131	7461	7713	7561	7313
1227	9335	9361	9283	9216	8881	9646	9123	9613	9027	9126	8974	9456	9280	8773	8963	8864	8831	8572	8592	8873	8370	8169	8215	8138	8209	8392	8338	7717	7643	7890	7720	7324	7552	7448	7098
1228	9142	9383	9153	8873	8890	9249	9321	9134	9112	8631	8972	9035	9189	8619	8517	8610	8830	8529	8843	8327	8347	8394	8395	8428	8025	8108	7821	7858	7878	7682	7633	7290	7180	7236	6827
1229	8724	8950	9102	8757	8846	8918	9368	9175	8728	8479	8688	8652	9048	8729	8467	8982	8907	8247	8627	8016	8454	7971	8046	7733	7831	7958	7493	7837	7615	7662	7268	7467	7278	6991	6788
1230	9023	8308	9262	8795	8716	9132	8445	8456	8662	8502	8746	8914	8604	8676	8525	8312	8940	8532	8074	8517	8243	7738	8073	8079	7739	7765	7581	7758	7354	7560	7462	6985	6990	7549	6643
1231	8904	8220	8475	8387	8359	8967	8785	8320	8409	7957	8581	8077	8666	8432	8234	8270	8512	8218	8212	8020	8145	7931	8172	7751	7640	7823	8063	7594	7491	7051	7230	7145	7010	7080	6780
1232	8327	8007	8727	8251	8299	8554	8572	8545	8002	8095	8487	8263	8435	8139	8278	8111	8329	7924	7787	8185	8034	7565	7562	7848	7634	7611	7514	7480	7068	7370	7472	6931	6606	7187	6706
1233	8296	8372	8214	8319	7650	8395	8422	8357	7991	7836	8357	8195	8477	8003	7894	8182	8291	7908	7970	7868	7830	7533	7805	7508	7462	7666	7720	7573	7082	6974	6978	6853	6776	6799	6521
1234	8053	7791	8104	7879	7747	8415	8278	8688	7905	8030	8320	8533	7884	7624	8132	7963	8022	7865	7636	7776	7823	7192	7810	7465	7534	7459	7147	7218	7322	7344	7126	6738	6737	6689	6518
1235	7614	7719	8178	7627	8054	8071	8114	8088	7667	7708	8371	7978	7877	7659	8322	8234	8189	7769	7850	7563	7461	7496	7333	7421	7126	7502	7191	7008	7156	7249	6997	6872	6431	6753	6726
1236	7793	7610	7770	7894	7480	8134	7823	8029	8015	7472	7587	7882	8084	7895	7593	7700	7971	7660	7535	7687	7815	7573	7377	7117	7425	7162	7478	7300	7115	6955	6782	6841	6414	6553	6342
1237	7596	7676	7680	7755	7703	7790	7791	8186	7379	7279	7977	7848	7560	7611	7375	7571	7531	7459	7493	7425	7662	7297	7236	7088	7138	7486	7277	7363	7146	6596	6842	6554	6596	6417	6340
1238	7599	7610	7558	7463	7380	7956	7499	7806	7649	7357	7547	7545	7837	7424	7293	7274	8103	7400	7254	7216	7440	6884	7387	7096	6859	7079	7051	6419	7076	6752	6786	6637	6218	6330	6017
1239	7460	7361	7328	7657	7436	7781	7689	7787	7154	7355	7569	7384	7325	7321	7277	7261	7694	7595	7004	7360	7402	7094	7043	7156	7143	7013	6954	7258	6907	6737	6787	6365	6651	6016	6165
1240	7249	7213	7110	7117	7256	7396	7346	7361	7386	7556	7197	7359	7273	7184	7345	7222	7326	7340	7042	7452	6882	6952	6922	6891	6771	7345	6721	6781	7033	6905	6462	6488	6183	6374	6200
1241	7296	6963	7055	7025	7309	7206	7433	7247	7013	7270	7191	7042	7516	7125	7263	7457	7320	7444	7209	6827	7326	6750	7094	6738	6690	6991	6685	6620	6361	6565	6797	6310	6073	6538	5712
1242	7008	6726	6634	7351	6756	7536	6930	7245	7184	6902	7008	7095	7416	7071	7099	6976	7002	7035	7053	7250	7294	6907	7164	6955	6550	6608	6688	7054	6491	6668	6246	6062	6282	6039	5817
1243	6852	6925	6839	6862	6659	7019	6839	6544	6787	6428	7136	6680	6621	6835	6914	7292	7353	6784	7012	6742	7223	6995	6770	6986	6837	6750	6648	6424	6653	6306	6441	5870	5948	6394	5908
1244	6995	6927	6521	6636	6525	7097	6773	6983	6424	6525	6972	6818	7004	6718	6716	6936	7196	6745	6738	6478	6541	6817	6640	6531	6552	6749	6536	6507	6573	6371	6106	5973	6450	6413	5677
1245	6573	6566	6692	6760	6516	6905	6424	6997	6857	6716	6573	6961	6733	6589	6593	6979	6819	6626	7116	6891	6781	6341	6695	6306	6509	6568	6586	6648	6059	6372	6085	6097	5829	6133	5339
1246	6706	6411	6921	6512	6615	6551	6599	6622	6850	6254	6920	6823	6917	6807	6995	7074	6986	6689	6521	6900	6855	6381	6519	6484	6421	6524	6330	6654	6402	6416	6356	5844	6128	6113	5492
1247	6573	6053	6227	6346	6210	6311	6659	6683	6482	6215	6444	6862	6788	6724	6553	6764	6701	6851	6585	6907	6497	6335	6412	6707	6499	6843	6694	6246	6470	5932	6259	6191	5863	6000	5703
1248	6505	6529	6308	6605	6141	6572	6515	6390	6451	6306	6267	6977	6401	6427	6296	6646	6628	6510	6424	6600	6607	6334	5990	6228	6140	6620	6667	6482	6404	6340	5786	5741	6001	5908	5624
1249	6319	6310	6295	5912	6397	6348	6618	6339	6201	6184	6260	6505	6319	6571	6466	6477	6589	6187	6574	6271	6474	6420	6621	6360	6252	6446	5981	6197	5951	6195	6004	5498	6092	5811	5145
1250	6713	6620	6286	6532	6655	6896	7031	7324	7012	6334	6697	7026	6645	6420	6742	6784	6900	6811	6829	6792	6799	6548	6438	6383	6416	6225	6454	6553	6326	6302	6487	6026	5808	6277	5906
1251	6658	6115	6502	6338	6410	6486	6892	7022	6514	6336	6921	6501	6670	6636	6750	6672	7018	6811	6638	6272	6676	6609	6508	6517	6445	6730	6191	6453	6306	6059	6187	5762	6236	6102	5688
1252	6657	6110	6436	6288	6057	6516	6619	6565	6181	6421	6820	6564	6471	6404	6362	6627	6686	6445	6736	6746	6779	6382	6600	6267	6042	6245	6500	6409	6380	5952	6375	5933	5870	5791	5388
1253	6323	6274	6005	6154	6139	6447	6704	6368	6356	6421	6727	6742	6467	6468	6369	6741	6824	6783	6417	6674	6828	6367	6677	6574	6454	6308	6364	6454	6109	6302	6197	5727	5952	5702	5872
1254	6385	5932	6133	6095	5923	6345	6477	6417	6063	6413	6726	7003	6343	6441	6256	6851	6712	6743	6410	6479	6657	6074	6356	6405	6251	6563	6227	6247	5975	6187	6183	5681	6035	5731	5375
1255	6017	6410	6107	6046	6243	6302	6334	6685	6274	5926	6248	6401	6488	6304	6232	6590	6683	6404	6318	6452	6424	6084	6270	6267	6461	6294	5985	5784	6123	5861	6481	5354	5781	5694	5344
1256	6347	5905	6209	6141	5766	6420	6301	6094	6114	5948	6392	6497	6286	5922	6380	6553	6626	6581	6137	6251	6660	6319	6508	6268	6275	6225	6065	6146	6101	5833	6029	5817	5592	5605	5250
1257	5941	6149	6215	6160	6153	5958	6255	5849	5928	5799	6449	6442	6268	6227	6460	6409	6454	6367	6637	6232	6624	5574	6388	6322	5903	6384	6097	5996	5966	5766	6199	5017	6047	5484	5047
1258	6210	5786	5913	6092	6195	5911	6352	5884	5646	5980	6134	6424	5944	6139	6246	6658	6584	6292	6128	6108	6845	6056	6281	6477	5767	6260	5679	6139	6210	6287	5823	5527	5339	5899	5281
1259	6107	6159	5779	5920	5560	6015	6154	5808	5931	5962	6087	6339	6122	6242	6279	6563	6520	6120	6405	5465	6357	5882	6360	5814	5825	6079	5644	5930	5644	6000	5805	5452	5256	5801	5535
1260	5979	5704	5796	5990	5686	6292	6523	5963	5740	6018	6254	6223	6351	6024	6273	6168	6367	6448	6251	6107	6338	5607	6324	6139	5599	5984	5853	5927	5925	5744	5632	5711	5525	5716	4984
1261	5799	6077	5572	5715	5772	6368	5936	6212	5875	5940	6360	6006	6243	6154	6145	6095	6106	6228	6011	6119	6333	5636	5978	5752	5852	6228	5837	5755	5712	5407	5921	5301	5109	5308	4852
1262	6067	5790	5600	5723	5863	5952	5742	6182	5957	5674	6098	5953	5836	6147	5786	6320	6291	5989	6348	6177	6394	5856	5787	5718	5815	6352	5534	5781	5627	5484	5537	5359	5508	5252	5153
1263	5746	5702	5695	5553	5419	5784	6010	6138	5625	5513	5761	6039	6108	5815	6226	5964	6234	6196	5919	5881	6019	5817	6085	5710	5607	5664	5738	5699	5814	5813	5830	5268	5263	5524	5024
1264	5833	5927	5770	5682	5769	5641	6177	5636	5411	5857	5642	5843	5789	5619	5825	6083	6114	5908	6262	6287	6102	5721	5786	5828	5715	5907	5708	5616	5809	5122	5339	5405	5088	5242	4846
1265	5806	5632	5516	5679	5665	5801	5953	6153	5643	5626	5896	6026	5908	5542	5747	6101	6387	5953	5860	5754	6121	5753	5853	5871	5923	5927	5608	5453	5496	5653	5526	5141	4987	5333	4962
1266	5934	5643	5466	5574	5476	5864	6023	5686	5634	5480	5761	5790	5872	5839	5857	5844	5871	5658	5972	5791	5613	5426	5950	5787	5923	5743	5291	5793	5351	5426	5636	5079	5359	5267	4773
1267	5779	5665	5449	5423	5725	5790	5616	5976	5357	5433	5854	5804	5729	5620	5756	6154	5825	6078	5771	5619	5829	5282	5822	5447	5641	5742	5371	5392	5301	5665	5318	5174	5033	5335	4435
1268	5768	5462	5881	5455	5628	5787	5585	5525	5504	5780	6125	5695	5918	6072	5766	5986	5630	5763	5768	5808	6071	5449	5920	5203	5724	5964	5292	5552	5433	5457	5692	5342	4636	5241	4769
1269	5816	5910	5662	5482	5561	5802	5605	5957	5586	5411	5897	5778	5552	5433	5597	5853	5998	5795	5597	5796	6088	5739	5487	5992	5463	5770	5581	5577	5237	5062	5559	5241	5054	5133	4560
1270	5536	5622	5553	5602	5812	5664	5871	5672	5273	5562	5811	5862	5495	5618	5572	5867	5727	5565	5422	5508	5701	5523	5729	5636	5298	5673	5483	5430	5613	5391	4971	4612	5089	5022	4964
1271	5471	5648	5776	5655	5457	5514	5752	5735	5266	5438	5683	5911	5754	5766	5603	5477	5929	5581	5983	5474	5617	5291	5336	5420	5716	5648	5576	5286	5074	5245	4997	5108	4967	4690	4586
1272	5702	5276	5437	5697	5448	5483	5712	5606	5062	5221	5694	5248	5452	5600	5501	5532	5747	5612	5513	5956	5638	5609	5442	5002	5309	5230	5225	5234	5137	5581	5374	4934	4889	4939	4804
1273	5956	5554	5476	5633	5175	5578	5713	5618	5295	4809	5743	5611	5642	5610	5657	5608	5622	5651	5300	5569	5345	5585	5437	5519	5180	5518	5370	5461	5067	5118	5327	4885	4797	4919	4678
1274	5712	5645	5405	5345	5447	5503	5824	5412	5223	5412	5570	5824	5557	5637	5623	5770	5619	5682	5495	5145	5549	5349	5256	5273	5210	5307	5643	5146	5170	4665	5251	4858	4707	4708	4331
1275	5440	5156	5465	5443	5397	5446	5760	5397	5195	5418	5379	5504	5252	5655	5048	5352	5719	5459	5416	5791	5079	5258	5326	5304	5301	5050	5261	4996	5137	5170	5100	4601	4528	5121	4272
1276	5284	5442	5563	5466	5429	5617	5299	5364	5062	4991	5414	5435	5712	5178	5453	5237	5344	5374	5602	5485	5551	4709	5022	5414	4879	5231	4926	5247	5144	5330	4778	4709	4551	4603	4487
1277	5224	5585	5352	5563	4952	5289	5570	5525	5159	4979	5319	5431	5287	5351	5059	5396	5557	5481	5460	5287	5680	5020	5250	5498	4902	5427	4867	4978	4968	4895	4757	4622	4558	4827	4353
1278	5771	5389	5206	5074	5101	5245	5818	5207	5208	5317	5510	5112	5525	4922	5378	5168	5351	5219	5575	5075	5528	5050	5243	4900	5252	4993	5116	5209	5028	4958	5145	4742	4707	4418	4274
1279	5325	5038	5694	5022	5332	4993	5261	5456	5136	5103	5574	5497	5117	5383	5365	5519	5105	4949	5428	4922	5296	4835	5598	5164	5074	5370	5198	5415	4793	4897	4968	4867	4709	4633	3966
1280	5320	5223	5050	4932	5175	5191	5364	5159	4915	5085	5393	5530	5281	4971	5345	5509	5536	5262	5392	5360	5558	5110	4731	4770	5208	5177	5056	5283	5234	4849	4806	4111	4755	4736	3962
1281	5171	5185	5083	5263	5055	5349	5412	5326	4852	4911	5593	5096	5109	4934	5361	5228	5228	5470	5205	5010	5463	4985	5237	4861	4584	4977	4972	4980	4721	4572	4565	4473	4648	4305	4182
1282	5415	4925	5370	5381	4956	5011	5094	5106	5151	5031	5306	5392	5113	4959	5082	5505	5100	5232	5331	4808	5232	4699	5036	4848	5056	4967	5171	4767	4567	4753	4788	4231	4690	4783	4341
1283	5010	5040	5519	5334	5051	5540	5369	4995	5193	5094	5242	5010	5207	5122	5194	5078	5134	5129	5240	5072	5325	4933	5206	4888	4699	5200	4777	5002	4456	4498	5042	4264	4423	4503	4094
1284	5009	5298	4859	5285	5047	5480	5361	5071	4849	4504	5164	5036	5081	4927	5097	4962	5398	5156	5503	4942	5373	4734	4667	5117	4714	5144	4683	4511	4532	4774	4667	4199	4263	4429	3982
1285	5249	4966	4715	4817	5046	5168	5000	4977	5242	4709	4999	4769	5133	5016	4930	4881	5202	4929	5019	4855	5086	4971	4892	4887	4903	4785	5130	4560	4708	4708	4593	4281	4137	4521	3726
1286	4873	4521	4768	4730	4416	5113	4897	4915	4969	4508	5004	4903	5072	4787	4751	5111	5131	5075	5057	5144	5015	4721	4320	4771	4812	4951	4688	4557	4809	4726	4569	4366	4111	4403	4089
1287	4959	4602	4867	5067	4794	5122	4990	4906	4941	4819	5107	4905	4652	5208	4675	5035	5411	4994	5040	5045	4899	4760	4552	4626	4862	4819	4355	4775	4687	4502	4522	4175	4247	4352	4077
1288	5000	4783	4673	4854	4832	4705	4925	5032	4723	4753	5126	5172	4875	4913	5095	5303	5006	4772	4709	4880	5016	4519	4619	4772	4374	5009	4609	4723	4393	4577	4292	4271	4215	3953	3905
1289	4623	4778	4656	4659	4457	4795	5062	4980	4809	4781	4799	4992	5207	5189	4877	4786	4970	5158	4895	4541	4945	4364	4730	4486	4380	5000	4861	4572	4467	4398	4407	4375	4085	4106	4136
1290	4826	5038	4893	4932	4141	5330	5004	4780	4533	4651	5012	5193	4755	4660	4789	5050	5032	4797	5025	4601	4749	4712	4627	4848	4764	5187	4795	4536	4363	4627	4459	4418	4441	4152	4014
1291	4680	4685	4896	4503	4710	4930	4700	5041	5074	4887	4745	4786	5022	5001	5271	5005	4691	4912	4765	4983	5163	4464	4659	4611	4299	4559	4712	4654	4234	4334	4472	4022	4100	4242	3952
1292	4776	4649	4850	4870	4349	4830	5007	4715	4603	4503	4811	4888	4877	4836	4815	4775	5176	4790	5028	4648	4654	4412	4678	4708	4568	4470	4363	4404	4663	4511	4381	4061	4184	4160	3689
1293	4857	4421	4622	4758	4681	5323	4692	4900	4454	4518	5032	4892	4648	4708	4797	4751	4972	4876	4950	4585	5028	4479	4501	4469	4427	4640	4134	4248	4396	4185	3847	4420	3985	3791	3557
1294	4606	4453	4557	4900	4363	4883	4998	4901	4615	4461	4869	5105	4768	4734	4606	4763	4738	4797	4827	4485	4688	4374	4667	4465	5026	4793	4327	4106	4152	4394	4106	3862	4365	4078	3769
1295	4783	4771	4732	4659	4503	4847	4871	4791	4219	4287	4719	4473	4707	4720	4870	4653	4907	4637	4613	4904	4799	4055	4733	4490	4210	4265	4431	4161	4233	3875	4232	3864	3832	3945	3809
1296	5003	4380	4791	4760	4380	4783	4444	4960	4464	4465	4526	4625	4695	4347	5049	4690	4702	4762	4733	4461	4604	4344	4795	4581	4271	4538	4330	4520	4129	4275	4451	3999	3974	3819	3853
1297	4669	4681	4623	4624	4378	4860	4584	4947	4581	4227	4682	4705	4803	4631	4241	4873	4921	4760	4619	4442	4511	4525	4287	4249	4320	4530	4238	4326	3963	4036	3985	3659	3869	4000	3239
1298	4910	4684	4490	4872	4511	4730	4769	4571	4404	4352	4694	4913	4716	4634	4331	4682	4780	4759	4470	4319	4592	4350	4590	4374	4527	4619	4201	4354	3958	4462	4100	3645	3765	3957	3298
1299	4646	4656	4429	4706	4334	4731	5011	5097	4461	4397	4526	4704	4713	4462	4701	4838	4714	5038	4824	4599	4301	4250	4495	4537	4432	4166	3941	4472	3969	4056	3908	4048	3797	3760	3627
1300	4853	4658	4247	4505	4675	4690	4781	4654	4270	4517	4450	4765	4412	4523	4516	4725	4949	4213	4905	4254	4607	3856	4412	4461	4283	4067	4293	4037	3816	3914	3832	3908	3964	3956	3314

## Sheet: Fig. 4b
CH20-130K-300K
Labels	Em 130.0K	Em 135.0K	Em 140.0K	Em 145.0K	Em 150.0K	Em 155.0K	Em 160.0K	Em 165.0K	Em 170.0K	Em 175.0K	Em 180.0K	Em 185.0K	Em 190.0K	Em 195.0K	Em 200.0K	Em 205.0K	Em 210.0K	Em 215.0K	Em 220.0K	Em 225.0K	Em 230.0K	Em 235.0K	Em 240.0K	Em 245.0K	Em 250.0K	Em 255.0K	Em 260.0K	Em 265.0K	Em 270.0K	Em 275.0K	Em 280.0K	Em 285.0K	Em 290.0K	Em 295.0K	Em 300.0K
Type	Emission Scan	Emission Scan	Emission Scan	Emission Scan	Emission Scan	Emission Scan	Emission Scan	Emission Scan	Emission Scan	Emission Scan	Emission Scan	Emission Scan	Emission Scan	Emission Scan	Emission Scan	Emission Scan	Emission Scan	Emission Scan	Emission Scan	Emission Scan	Emission Scan	Emission Scan	Emission Scan	Emission Scan	Emission Scan	Emission Scan	Emission Scan	Emission Scan	Emission Scan	Emission Scan	Emission Scan	Emission Scan	Emission Scan	Emission Scan	Emission Scan
Comment
Start	800	800	800	800	800	800	800	800	800	800	800	800	800	800	800	800	800	800	800	800	800	800	800	800	800	800	800	800	800	800	800	800	800	800	800
Stop	1300	1300	1300	1300	1300	1300	1300	1300	1300	1300	1300	1300	1300	1300	1300	1300	1300	1300	1300	1300	1300	1300	1300	1300	1300	1300	1300	1300	1300	1300	1300	1300	1300	1300	1300
Step	1	1	1	1	1	1	1	1	1	1	1	1	1	1	1	1	1	1	1	1	1	1	1	1	1	1	1	1	1	1	1	1	1	1	1
Fixed/Offset	700	700	700	700	700	700	700	700	700	700	700	700	700	700	700	700	700	700	700	700	700	700	700	700	700	700	700	700	700	700	700	700	700	700	700
Xaxis	Wavelength	Wavelength	Wavelength	Wavelength	Wavelength	Wavelength	Wavelength	Wavelength	Wavelength	Wavelength	Wavelength	Wavelength	Wavelength	Wavelength	Wavelength	Wavelength	Wavelength	Wavelength	Wavelength	Wavelength	Wavelength	Wavelength	Wavelength	Wavelength	Wavelength	Wavelength	Wavelength	Wavelength	Wavelength	Wavelength	Wavelength	Wavelength	Wavelength	Wavelength	Wavelength
Yaxis	Counts	Counts	Counts	Counts	Counts	Counts	Counts	Counts	Counts	Counts	Counts	Counts	Counts	Counts	Counts	Counts	Counts	Counts	Counts	Counts	Counts	Counts	Counts	Counts	Counts	Counts	Counts	Counts	Counts	Counts	Counts	Counts	Counts	Counts	Counts
Scan Corr. by File	FALSE	FALSE	FALSE	FALSE	FALSE	FALSE	FALSE	FALSE	FALSE	FALSE	FALSE	FALSE	FALSE	FALSE	FALSE	FALSE	FALSE	FALSE	FALSE	FALSE	FALSE	FALSE	FALSE	FALSE	FALSE	FALSE	FALSE	FALSE	FALSE	FALSE	FALSE	FALSE	FALSE	FALSE	FALSE
Corr. by Ref. Det.	FALSE	FALSE	FALSE	FALSE	FALSE	FALSE	FALSE	FALSE	FALSE	FALSE	FALSE	FALSE	FALSE	FALSE	FALSE	FALSE	FALSE	FALSE	FALSE	FALSE	FALSE	FALSE	FALSE	FALSE	FALSE	FALSE	FALSE	FALSE	FALSE	FALSE	FALSE	FALSE	FALSE	FALSE	FALSE
Fixed/Offset Corr. by File	FALSE	FALSE	FALSE	FALSE	FALSE	FALSE	FALSE	FALSE	FALSE	FALSE	FALSE	FALSE	FALSE	FALSE	FALSE	FALSE	FALSE	FALSE	FALSE	FALSE	FALSE	FALSE	FALSE	FALSE	FALSE	FALSE	FALSE	FALSE	FALSE	FALSE	FALSE	FALSE	FALSE	FALSE	FALSE
Repeats	1	1	1	1	1	1	1	1	1	1	1	1	1	1	1	1	1	1	1	1	1	1	1	1	1	1	1	1	1	1	1	1	1	1	1
Dwell Time	0.2	0.2	0.2	0.2	0.2	0.2	0.2	0.2	0.2	0.2	0.2	0.2	0.2	0.2	0.2	0.2	0.2	0.2	0.2	0.2	0.2	0.2	0.2	0.2	0.2	0.2	0.2	0.2	0.2	0.2	0.2	0.2	0.2	0.2	0.2
Lamp	Xenon	Xenon	Xenon	Xenon	Xenon	Xenon	Xenon	Xenon	Xenon	Xenon	Xenon	Xenon	Xenon	Xenon	Xenon	Xenon	Xenon	Xenon	Xenon	Xenon	Xenon	Xenon	Xenon	Xenon	Xenon	Xenon	Xenon	Xenon	Xenon	Xenon	Xenon	Xenon	Xenon	Xenon	Xenon
Temp	130	135	140	145	150	155	160	165	170	175	180	185	190	195	200	205	210	215	220	225	230	235	240	245	250	255	260	265	270	275	280	285	290	295	300
Scan Polariser	None	None	None	None	None	None	None	None	None	None	None	None	None	None	None	None	None	None	None	None	None	None	None	None	None	None	None	None	None	None	None	None	None	None	None
Scan Slit	13	13	13	13	13	13	13	13	13	13	13	13	13	13	13	13	13	13	13	13	13	13	13	13	13	13	13	13	13	13	13	13	13	13	13
Fixed/Offset Polariser	None	None	None	None	None	None	None	None	None	None	None	None	None	None	None	None	None	None	None	None	None	None	None	None	None	None	None	None	None	None	None	None	None	None	None
Fixed/Offset Slit	13	13	13	13	13	13	13	13	13	13	13	13	13	13	13	13	13	13	13	13	13	13	13	13	13	13	13	13	13	13	13	13	13	13	13
Detector	NIR-PMT	NIR-PMT	NIR-PMT	NIR-PMT	NIR-PMT	NIR-PMT	NIR-PMT	NIR-PMT	NIR-PMT	NIR-PMT	NIR-PMT	NIR-PMT	NIR-PMT	NIR-PMT	NIR-PMT	NIR-PMT	NIR-PMT	NIR-PMT	NIR-PMT	NIR-PMT	NIR-PMT	NIR-PMT	NIR-PMT	NIR-PMT	NIR-PMT	NIR-PMT	NIR-PMT	NIR-PMT	NIR-PMT	NIR-PMT	NIR-PMT	NIR-PMT	NIR-PMT	NIR-PMT	NIR-PMT
800	17184	17081	17295	17284	17037	17062	17115	17014	17060	16972	16714	17173	17145	16801	17073	17091	16941	16961	17021	16868	17062	16927	17119	17130	16855	17111	16772	17116	17067	17110	17080	17026	17052	17057	16884
801	17399	17168	17162	16931	17082	17112	17186	16977	17066	16925	17091	16993	16687	16862	16986	16892	16791	16933	16901	16879	16852	16840	17078	17081	16792	17130	17007	17255	16938	17175	17033	17000	16921	17072	17019
802	17254	16990	17189	16985	17305	16899	16742	17099	17328	16867	16989	17003	16978	16741	16592	17009	16837	16864	17157	16865	17067	16725	16856	17088	16990	16853	17164	17089	16898	16914	16982	16966	17025	16985	16833
803	17123	16989	16886	17095	16996	16751	16803	17009	17311	17033	17146	16734	16940	16951	16921	16868	16901	17012	17059	17011	16798	16933	16685	17000	16956	16946	16962	16982	17031	16889	16966	16935	16896	17057	16863
804	17336	17254	17031	17267	16914	17001	16850	16615	16969	17097	16975	17114	16934	16876	17244	16957	16792	16930	16947	16955	16992	16914	16935	16901	17093	16904	17018	17110	16962	17151	16996	17115	17154	17067	17122
805	17318	17025	16973	16891	17167	16600	16910	17154	16754	16857	17012	16921	17188	16826	16972	16917	16950	17115	16867	16872	16686	16994	17030	16841	16873	17138	16891	16778	17015	17002	17139	17003	17239	17116	17166
806	17236	17058	16980	16906	17026	17175	16952	17275	16881	17006	16956	17055	16829	16903	16900	16907	16945	17011	16930	16725	16717	16941	16977	17177	17117	17364	16989	17179	17201	17157	17190	17275	17258	17246	17028
807	17346	17227	16972	17079	17149	17052	16841	16802	16817	16936	16934	16958	17085	16920	16887	17007	17112	16903	16895	17039	17096	17024	16969	16900	16648	16722	16897	17078	17312	17113	17227	17100	17124	17002	17205
808	17076	17117	17122	17030	16867	17456	16914	17039	16990	16956	16943	16937	17066	17066	16810	17030	16792	17081	16831	17170	16710	17219	17139	17082	17284	16938	17128	17220	16922	17163	17059	17002	17079	17104	16928
809	17152	17209	17194	17157	17067	17025	16983	16930	16939	17045	16772	16737	17050	17033	16969	16939	17057	17019	16944	17009	16831	16778	16966	16911	16974	17067	17195	17050	16999	17188	17122	17049	17005	16897	17366
810	17023	17024	16750	17072	16926	16979	16874	17100	16879	16787	16923	17303	16899	16764	16954	16977	16698	16834	16945	16927	16961	16965	16777	16968	16836	16748	17149	17119	16953	17302	17144	16849	17053	16933	17082
811	17308	17066	17231	16973	17155	17074	16831	16945	16984	17095	16710	16948	17063	16890	17082	16692	17354	17275	17109	16971	16631	17116	17076	16908	17043	16908	17133	16819	17156	16957	16879	17276	17097	16879	17139
812	17132	17045	17200	16820	17289	17043	17275	16822	16833	17103	17185	17116	16999	16947	17056	16974	16794	16761	17139	17038	16723	17012	16945	17156	17006	17146	17043	16985	16848	17238	16937	16993	17243	17119	17327
813	17038	17080	16801	17053	17035	17109	17131	17001	16890	17027	17090	17056	17040	17040	16915	17140	16799	17013	17278	16974	17045	17043	16904	16786	16970	17029	17019	17085	17029	17150	16990	16957	17072	16957	17301
814	17163	17286	17298	17041	17215	17070	16901	17118	17040	17019	16834	16739	17062	16907	17055	17066	16909	16994	17140	16876	16895	16917	17131	16965	16810	17064	16824	16991	17130	17058	17252	17377	17091	17281	17324
815	17333	16879	17022	17033	16892	17268	17067	16882	17138	16950	17144	16928	16949	17161	16957	17141	17249	17008	16853	17001	16993	16912	17135	16881	16884	17066	17186	17226	17111	17183	17240	17043	17140	17103	17207
816	17022	17002	17132	16797	17013	17077	17122	16866	16951	17131	16948	17064	16814	17093	16868	17039	17022	16890	17220	16876	16822	16878	16999	16875	17078	17150	16949	17087	17036	16977	17066	17113	17257	17161	17012
817	17355	17232	17215	16964	16911	17106	16832	16942	17099	16946	17028	16808	16946	16949	17090	16781	16899	16915	17026	16798	16953	16862	17136	16980	17082	17281	17138	16977	17052	17090	17364	17112	17256	17205	17245
818	17345	16930	17089	17048	17006	17223	17080	17029	16805	17143	17082	16645	17018	17040	17057	17093	17006	16821	16991	17047	16994	16744	17187	17029	16831	16944	17090	17220	17174	17061	17124	17075	17189	17154	17241
819	17270	16938	16987	16943	17373	17156	16849	16855	16581	17076	16933	16861	17224	16982	16884	16941	16951	16991	16943	16953	17112	16957	16782	17113	16964	16742	17036	16982	17149	17302	17260	17257	17209	17283	17524
820	17225	17356	17013	17237	17215	17129	17008	16909	16982	17047	17056	17079	17182	16905	16981	16817	16929	17060	16835	16957	17102	16681	16856	17132	16994	16896	17061	17330	16963	17237	17427	17323	17221	17237	17491
821	17522	17264	17266	17069	17032	16932	16835	17170	16825	17040	17002	17055	16963	16897	17059	16961	16895	17215	16720	16875	16877	17000	17169	16970	17222	17068	17142	16865	17010	17152	17263	17067	17340	17009	17207
822	17259	17089	16792	16776	17120	17004	16995	16904	16739	17330	16974	17017	17026	16876	16962	17162	17271	16916	17055	16990	17001	17049	16978	16852	17146	17106	17104	16970	17188	17191	17094	17227	17061	17157	17328
823	17131	17084	17070	16987	17284	16907	17031	16983	17046	17091	17056	17047	17012	17007	16858	16813	16888	16789	16966	16937	17096	17031	17144	17050	17095	17009	17040	17078	17121	17224	17057	17217	17163	17316	17475
[truncated: 477 more rows]

## Sheet: Fig. 4c
CH13-130K-300K
[truncated: 522 more rows]

## Sheet: Fig. 4d
CH23-130K-300K
[truncated: 522 more rows]

## Sheet: Fig. 4e
CH22-130K-300K
[truncated: 522 more rows]

## Sheet: Fig. 4f
Y6		CH22		CH13		CH23		CH20
0.00741	100	0.00741	100	0.00741			100	0.00714	100
[truncated: 34 more rows]

## Sheet: Fig. 5
Fig. 5a	J-V	PM6:CH20	PM6:CH21	PM6:CH22	Fig. 5b	EQE	PM6:CH20	PM6:CH21	PM6:CH22	Integrated Y1	Integrated Y2	Integrated Y3		Fig. 5c		PM6:CH20		PM6:CH21		PM6:CH22		Fig. 5d	Electron mobility		PM6:CH20		PM6:CH21		PM6:CH22	Hole mobility		PM6:CH20		PM6:CH21		PM6:CH22		Supplementary Fig. 13	Electron mobility		CH20		CH21		CH22
[truncated: 1,000 more rows]

[truncated: 4 more sheets: Fig. 7, Fig. 8, Stability, CH22-6Br]
